# Supplementary material for: 2-(2-Nitro­anilino)benzoic acid
Source: Acta Crystallogr Sect E Struct Rep Online. 2011 Dec 21;68(Pt 1):o213. doi: 10.1107/S1600536811053529 (PMC3254547; doi:10.1107/S1600536811053529)
Supplement: Supplementary file 1 [file e-68-0o213-sup1.cif]

##############################################################################
#                                                                            #
# This CIF contains the data in a paper accepted for publication in          #
# Acta Crystallographica Section E. It conforms to the requirements of       #
# Notes for Authors for Acta Crystallographica Section E, and has been       #
# peer reviewed under the auspices of the IUCr Commission on Journals.       #
#                                                                            #
# Full details of the Crystallographic Information File format               #
# are given in the paper "The Crystallographic Information File (CIF):       #
# a New Standard Archive File for Crystallography" by S. R. Hall, F. H.      #
# Allen and I. D. Brown [Acta Cryst. (1991), A47, 655-685].                  #
#                                                                            #
# The current version of the core CIF dictionary is obtainable from          #
# ftp://ftp.iucr.org/pub/cif_core.dic.                                       #
#                                                                            #
# Software is freely available for graphical display of the structure(s)     #
# in this CIF. For information consult the CIF software page                 #
# http://www.iucr.org/resources/cif/software.                                #
#                                                                            #
# This file may be used for bona fide research purposes within the           #
# scientific community so long as proper attribution is given to the journal # 
# article from which it was obtained.                                        #
#                                                                            #
##############################################################################
data_I
_audit_creation_method     SHELXL-97
_chemical_name_systematic
;
2-(2-Nitroanilino)benzoic acid
;
_chemical_name_common     ?
_chemical_formula_moiety     'C13 H10 N2 O4'
_chemical_formula_sum     'C13 H10 N2 O4'
_chemical_formula_iupac     'C13 H10 N2 O4'
_chemical_formula_weight     258.23
_chemical_melting_point     490
_symmetry_cell_setting     monoclinic
_symmetry_space_group_name_H-M     'P 21/c'
_symmetry_space_group_name_Hall     '-P 2ybc'
loop_
    _symmetry_equiv_pos_as_xyz
    'x, y, z'
    '-x, y+1/2, -z+1/2'
    '-x, -y, -z'
    'x, -y-1/2, z-1/2'
_cell_length_a     7.1840(14)
_cell_length_b     21.546(4)
_cell_length_c     7.9070(16)
_cell_angle_alpha     90.00
_cell_angle_beta     101.62(3)
_cell_angle_gamma     90.00
_cell_volume     1198.8(4)
_cell_formula_units_Z     4
_cell_measurement_reflns_used     25
_cell_measurement_theta_min     10
_cell_measurement_theta_max     13
_cell_measurement_temperature     293(2)
_exptl_crystal_description     block
_exptl_crystal_colour     yellow
_exptl_crystal_size_max     0.30
_exptl_crystal_size_mid     0.20
_exptl_crystal_size_min     0.10
_exptl_crystal_density_diffrn     1.431
_exptl_crystal_density_meas     ?
_exptl_crystal_density_method     'not measured'
_exptl_crystal_F_000     536
_exptl_absorpt_coefficient_mu     0.108
_exptl_absorpt_correction_type     none
_exptl_absorpt_process_details     ?
_exptl_absorpt_correction_T_min     ?
_exptl_absorpt_correction_T_max     ?
_exptl_special_details
;
;
_diffrn_ambient_temperature     293(2)
_diffrn_radiation_type     MoK\a
_diffrn_radiation_wavelength     0.71073
_diffrn_radiation_source     'fine-focus sealed tube'
_diffrn_radiation_monochromator     graphite
_diffrn_measurement_device_type     'Enraf--Nonius CAD-4'
_diffrn_measurement_method     \w/2\q
_diffrn_detector_area_resol_mean     ?
_diffrn_reflns_number     4704
_diffrn_reflns_av_R_equivalents     0.0460
_diffrn_reflns_av_sigmaI/netI     0.0471
_diffrn_reflns_theta_min     1.89
_diffrn_reflns_theta_max     25.38
_diffrn_reflns_theta_full     25.38
_diffrn_measured_fraction_theta_max     1.000
_diffrn_measured_fraction_theta_full     1.000
_diffrn_reflns_limit_h_min     0
_diffrn_reflns_limit_h_max     8
_diffrn_reflns_limit_k_min     -25
_diffrn_reflns_limit_k_max     25
_diffrn_reflns_limit_l_min     -9
_diffrn_reflns_limit_l_max     9
_diffrn_standards_number     3
_diffrn_standards_interval_count     200
_diffrn_standards_interval_time     120
_diffrn_standards_decay_%     1
_refine_special_details
;
Refinement of <i>F</i>^2^ against ALL reflections. The weighted <i>R</i>-factor
<i>wR</i> and goodness of fit <i>S</i> are based on <i>F</i>^2^, conventional
<i>R</i>-factors <i>R</i> are based on <i>F</i>, with <i>F</i> set to zero for
negative <i>F</i>^2^. The threshold expression of <i>F</i>^2^ >
\s(<i>F</i>^2^) is used only for calculating <i>R</i>-factors(gt) <i>etc</i>.
and is not relevant to the choice of reflections for refinement.
<i>R</i>-factors based on <i>F</i>^2^ are statistically about twice as large
as those based on <i>F</i>, and <i>R</i>- factors based on ALL data will be
even larger.
;
_reflns_number_total     2209
_reflns_number_gt     1437
_reflns_threshold_expression     I>2sigma(I)
_refine_ls_structure_factor_coef     Fsqd
_refine_ls_matrix_type     full
_refine_ls_R_factor_all     0.0923
_refine_ls_R_factor_gt     0.0565
_refine_ls_wR_factor_gt     0.1347
_refine_ls_wR_factor_ref     0.1581
_refine_ls_goodness_of_fit_ref     1.005
_refine_ls_restrained_S_all     1.005
_refine_ls_number_reflns     2209
_refine_ls_number_parameters     172
_refine_ls_number_restraints     0
_refine_ls_hydrogen_treatment     constr
_refine_ls_weighting_scheme     calc
_refine_ls_weighting_details
         'calc w=1/[\s^2^(Fo^2^)+(0.0920P)^2^+0.0000P] where P=(Fo^2^+2Fc^2^)/3'
_atom_sites_solution_hydrogens     geom
_atom_sites_solution_primary     direct
_atom_sites_solution_secondary     difmap
_refine_ls_shift/su_max     0.000
_refine_ls_shift/su_mean     0.000
_refine_diff_density_max     0.187
_refine_diff_density_min     -0.315
_refine_ls_extinction_method     none
_refine_ls_extinction_coef     ?
loop_
    _atom_type_symbol
    _atom_type_description
    _atom_type_scat_dispersion_real
    _atom_type_scat_dispersion_imag
    _atom_type_scat_source
    'C' 'C' 0.0033 0.0016
                         'International Tables Vol C Tables 4.2.6.8 and 6.1.1.4'
    'H' 'H' 0.0000 0.0000
                         'International Tables Vol C Tables 4.2.6.8 and 6.1.1.4'
    'N' 'N' 0.0061 0.0033
                         'International Tables Vol C Tables 4.2.6.8 and 6.1.1.4'
    'O' 'O' 0.0106 0.0060
                         'International Tables Vol C Tables 4.2.6.8 and 6.1.1.4'
_computing_data_collection     'CAD-4 EXPRESS (Enraf--Nonius, 1994)'
_computing_cell_refinement     'SET4 (Enraf--Nonius, 1994)'
_computing_data_reduction     'MolEN (Harms & Wocadlo,1995)'
_computing_structure_solution     'SHELXS97 (Sheldrick, 2008)'
_computing_structure_refinement     'SHELXL97 (Sheldrick, 2008)'
_computing_molecular_graphics     'SHELXTL (Sheldrick, 2008)'
_computing_publication_material     'SHELXTL (Sheldrick, 2008)'
loop_
    _atom_site_type_symbol
    _atom_site_label
    _atom_site_fract_x
    _atom_site_fract_y
    _atom_site_fract_z
    _atom_site_U_iso_or_equiv
    _atom_site_adp_type
    _atom_site_calc_flag
    _atom_site_refinement_flags
    _atom_site_occupancy
    _atom_site_symmetry_multiplicity
    _atom_site_disorder_assembly
    _atom_site_disorder_group
    N N1 0.3630(3) 0.63169(9) 0.8669(2) 0.0512(6) Uani d . 1 1 . .
    H H1A 0.2975 0.6083 0.7889 0.061 Uiso calc R 1 1 . .
    O O1 0.6904(2) 0.49333(8) 0.6877(2) 0.0644(6) Uani d . 1 1 . .
    H H1C 0.6478 0.4799 0.5906 0.097 Uiso calc R 1 1 . .
    C C1 0.5770(4) 0.62113(12) 1.1447(3) 0.0525(6) Uani d . 1 1 . .
    H H1B 0.5117 0.6527 1.1882 0.063 Uiso calc R 1 1 . .
    O O2 0.4326(2) 0.55260(8) 0.6238(2) 0.0565(5) Uani d . 1 1 . .
    N N2 -0.0301(3) 0.66483(11) 0.7232(3) 0.0617(6) Uani d . 1 1 . .
    C C2 0.7255(4) 0.59204(13) 1.2522(3) 0.0584(7) Uani d . 1 1 . .
    H H2A 0.7594 0.6040 1.3673 0.070 Uiso calc R 1 1 . .
    O O3 0.0167(3) 0.61293(10) 0.6871(3) 0.0755(6) Uani d . 1 1 . .
    C C3 0.8248(4) 0.54511(14) 1.1905(3) 0.0604(7) Uani d . 1 1 . .
    H H3A 0.9260 0.5257 1.2629 0.073 Uiso calc R 1 1 . .
    C C4 0.7721(3) 0.52775(12) 1.0218(3) 0.0550(7) Uani d . 1 1 . .
    H H4A 0.8376 0.4957 0.9809 0.066 Uiso calc R 1 1 . .
    O O4 -0.1970(3) 0.68049(12) 0.6926(4) 0.1088(9) Uani d . 1 1 . .
    C C5 0.6226(3) 0.55667(10) 0.9083(3) 0.0437(6) Uani d . 1 1 . .
    C C6 0.5225(3) 0.60428(11) 0.9718(3) 0.0447(6) Uani d . 1 1 . .
    C C7 0.5730(3) 0.53451(11) 0.7287(3) 0.0469(6) Uani d . 1 1 . .
    C C8 0.2996(3) 0.69134(11) 0.8744(3) 0.0428(6) Uani d . 1 1 . .
    C C9 0.1125(3) 0.70950(11) 0.8017(3) 0.0461(6) Uani d . 1 1 . .
    C C10 0.0547(4) 0.77113(13) 0.8017(3) 0.0599(7) Uani d . 1 1 . .
    H H10A -0.0698 0.7817 0.7519 0.072 Uiso calc R 1 1 . .
    C C11 0.1794(4) 0.81632(13) 0.8742(4) 0.0618(7) Uani d . 1 1 . .
    H H11A 0.1414 0.8576 0.8723 0.074 Uiso calc R 1 1 . .
    C C12 0.3632(4) 0.79945(11) 0.9505(3) 0.0537(7) Uani d . 1 1 . .
    H H12A 0.4478 0.8296 1.0035 0.064 Uiso calc R 1 1 . .
    C C13 0.4222(3) 0.73919(11) 0.9492(3) 0.0492(6) Uani d . 1 1 . .
    H H13A 0.5473 0.7295 0.9993 0.059 Uiso calc R 1 1 . .
loop_
    _atom_site_aniso_label
    _atom_site_aniso_U_11
    _atom_site_aniso_U_22
    _atom_site_aniso_U_33
    _atom_site_aniso_U_12
    _atom_site_aniso_U_13
    _atom_site_aniso_U_23
    N1 0.0457(12) 0.0446(12) 0.0561(13) 0.0086(10) -0.0068(9) -0.0118(9)
    O1 0.0490(11) 0.0629(12) 0.0772(13) 0.0150(9) 0.0031(9) -0.0213(9)
    C1 0.0485(14) 0.0528(15) 0.0545(15) 0.0053(12) 0.0068(11) -0.0022(12)
    O2 0.0558(11) 0.0512(11) 0.0580(10) 0.0111(9) 0.0009(8) -0.0077(8)
    N2 0.0439(13) 0.0625(16) 0.0708(15) 0.0036(11) -0.0069(11) 0.0035(12)
    C2 0.0530(15) 0.0641(17) 0.0522(15) -0.0082(14) -0.0036(12) 0.0016(13)
    O3 0.0606(13) 0.0603(13) 0.0932(15) -0.0053(10) -0.0141(10) -0.0106(11)
    C3 0.0407(14) 0.0642(18) 0.0697(18) 0.0035(12) -0.0049(13) 0.0077(14)
    C4 0.0385(13) 0.0537(16) 0.0705(18) 0.0056(12) 0.0051(12) 0.0014(12)
    O4 0.0413(12) 0.099(2) 0.171(3) 0.0063(12) -0.0146(14) -0.0119(16)
    C5 0.0347(12) 0.0401(13) 0.0557(14) -0.0018(10) 0.0076(10) 0.0007(10)
    C6 0.0358(12) 0.0447(14) 0.0507(14) 0.0008(10) 0.0016(10) 0.0023(10)
    C7 0.0405(13) 0.0360(13) 0.0637(16) -0.0013(11) 0.0095(12) -0.0001(11)
    C8 0.0408(13) 0.0457(14) 0.0407(12) 0.0064(10) 0.0053(10) -0.0035(10)
    C9 0.0399(13) 0.0509(15) 0.0445(13) 0.0042(11) 0.0013(10) -0.0017(11)
    C10 0.0501(15) 0.0627(18) 0.0640(17) 0.0177(14) 0.0043(13) 0.0021(13)
    C11 0.0689(19) 0.0462(16) 0.0692(18) 0.0145(14) 0.0113(14) -0.0005(13)
    C12 0.0631(16) 0.0470(15) 0.0495(14) -0.0038(13) 0.0081(12) -0.0047(11)
    C13 0.0434(14) 0.0513(16) 0.0494(14) 0.0011(11) 0.0013(11) -0.0036(11)
_geom_special_details
;
All e.s.d.'s (except the e.s.d. in the dihedral angle between two l.s. planes)
are estimated using the full covariance matrix. The cell e.s.d.'s are taken
into account individually in the estimation of e.s.d.'s in distances, angles
and torsion angles; correlations between e.s.d.'s in cell parameters are only
used when they are defined by crystal symmetry. An approximate (isotropic)
treatment of cell e.s.d.'s is used for estimating e.s.d.'s involving l.s.
planes.
;
loop_
    _geom_bond_atom_site_label_1
    _geom_bond_atom_site_label_2
    _geom_bond_site_symmetry_2
    _geom_bond_distance
    _geom_bond_publ_flag
    N1 C8 . 1.369(3) ?
    N1 C6 . 1.402(3) ?
    N1 H1A . 0.8600 ?
    O1 C7 . 1.309(3) ?
    O1 H1C . 0.8200 ?
    C1 C2 . 1.374(3) ?
    C1 C6 . 1.392(3) ?
    C1 H1B . 0.9300 ?
    O2 C7 . 1.233(3) ?
    N2 O3 . 1.218(3) ?
    N2 O4 . 1.222(3) ?
    N2 C9 . 1.451(3) ?
    C2 C3 . 1.382(4) ?
    C2 H2A . 0.9300 ?
    C3 C4 . 1.363(3) ?
    C3 H3A . 0.9300 ?
    C4 C5 . 1.399(3) ?
    C4 H4A . 0.9300 ?
    C5 C6 . 1.402(3) ?
    C5 C7 . 1.472(3) ?
    C8 C13 . 1.407(3) ?
    C8 C9 . 1.407(3) ?
    C9 C10 . 1.391(3) ?
    C10 C11 . 1.368(4) ?
    C10 H10A . 0.9300 ?
    C11 C12 . 1.385(4) ?
    C11 H11A . 0.9300 ?
    C12 C13 . 1.366(3) ?
    C12 H12A . 0.9300 ?
    C13 H13A . 0.9300 ?
loop_
    _geom_angle_atom_site_label_1
    _geom_angle_atom_site_label_2
    _geom_angle_atom_site_label_3
    _geom_angle_site_symmetry_1
    _geom_angle_site_symmetry_3
    _geom_angle
    _geom_angle_publ_flag
    C8 N1 C6 . . 127.5(2) ?
    C8 N1 H1A . . 116.2 ?
    C6 N1 H1A . . 116.2 ?
    C7 O1 H1C . . 109.5 ?
    C2 C1 C6 . . 121.2(2) ?
    C2 C1 H1B . . 119.4 ?
    C6 C1 H1B . . 119.4 ?
    O3 N2 O4 . . 120.9(2) ?
    O3 N2 C9 . . 120.3(2) ?
    O4 N2 C9 . . 118.8(2) ?
    C1 C2 C3 . . 120.5(2) ?
    C1 C2 H2A . . 119.8 ?
    C3 C2 H2A . . 119.8 ?
    C4 C3 C2 . . 119.0(2) ?
    C4 C3 H3A . . 120.5 ?
    C2 C3 H3A . . 120.5 ?
    C3 C4 C5 . . 122.1(2) ?
    C3 C4 H4A . . 119.0 ?
    C5 C4 H4A . . 119.0 ?
    C4 C5 C6 . . 118.6(2) ?
    C4 C5 C7 . . 118.7(2) ?
    C6 C5 C7 . . 122.7(2) ?
    C1 C6 N1 . . 120.3(2) ?
    C1 C6 C5 . . 118.6(2) ?
    N1 C6 C5 . . 120.9(2) ?
    O2 C7 O1 . . 121.9(2) ?
    O2 C7 C5 . . 123.5(2) ?
    O1 C7 C5 . . 114.6(2) ?
    N1 C8 C13 . . 121.4(2) ?
    N1 C8 C9 . . 122.9(2) ?
    C13 C8 C9 . . 115.7(2) ?
    C10 C9 C8 . . 121.7(2) ?
    C10 C9 N2 . . 116.6(2) ?
    C8 C9 N2 . . 121.6(2) ?
    C11 C10 C9 . . 120.6(2) ?
    C11 C10 H10A . . 119.7 ?
    C9 C10 H10A . . 119.7 ?
    C10 C11 C12 . . 118.8(2) ?
    C10 C11 H11A . . 120.6 ?
    C12 C11 H11A . . 120.6 ?
    C13 C12 C11 . . 121.0(2) ?
    C13 C12 H12A . . 119.5 ?
    C11 C12 H12A . . 119.5 ?
    C12 C13 C8 . . 122.1(2) ?
    C12 C13 H13A . . 119.0 ?
    C8 C13 H13A . . 119.0 ?
loop_
    _geom_torsion_atom_site_label_1
    _geom_torsion_atom_site_label_2
    _geom_torsion_atom_site_label_3
    _geom_torsion_atom_site_label_4
    _geom_torsion_site_symmetry_1
    _geom_torsion_site_symmetry_2
    _geom_torsion_site_symmetry_3
    _geom_torsion_site_symmetry_4
    _geom_torsion
    _geom_torsion_publ_flag
    C6 C1 C2 C3 . . . . 0.0(4) ?
    C1 C2 C3 C4 . . . . -0.6(4) ?
    C2 C3 C4 C5 . . . . 1.1(4) ?
    C3 C4 C5 C6 . . . . -1.1(4) ?
    C3 C4 C5 C7 . . . . -179.1(2) ?
    C2 C1 C6 N1 . . . . 175.9(2) ?
    C2 C1 C6 C5 . . . . 0.0(4) ?
    C8 N1 C6 C1 . . . . 34.3(4) ?
    C8 N1 C6 C5 . . . . -149.9(2) ?
    C4 C5 C6 C1 . . . . 0.5(3) ?
    C7 C5 C6 C1 . . . . 178.5(2) ?
    C4 C5 C6 N1 . . . . -175.3(2) ?
    C7 C5 C6 N1 . . . . 2.6(4) ?
    C4 C5 C7 O2 . . . . 172.6(2) ?
    C6 C5 C7 O2 . . . . -5.4(4) ?
    C4 C5 C7 O1 . . . . -7.2(3) ?
    C6 C5 C7 O1 . . . . 174.8(2) ?
    C6 N1 C8 C13 . . . . 22.6(4) ?
    C6 N1 C8 C9 . . . . -160.5(2) ?
    N1 C8 C9 C10 . . . . -176.0(2) ?
    C13 C8 C9 C10 . . . . 1.1(3) ?
    N1 C8 C9 N2 . . . . 4.1(4) ?
    C13 C8 C9 N2 . . . . -178.8(2) ?
    O3 N2 C9 C10 . . . . 165.3(2) ?
    O4 N2 C9 C10 . . . . -14.0(4) ?
    O3 N2 C9 C8 . . . . -14.8(4) ?
    O4 N2 C9 C8 . . . . 165.9(3) ?
    C8 C9 C10 C11 . . . . -0.4(4) ?
    N2 C9 C10 C11 . . . . 179.5(2) ?
    C9 C10 C11 C12 . . . . -1.2(4) ?
    C10 C11 C12 C13 . . . . 2.1(4) ?
    C11 C12 C13 C8 . . . . -1.4(4) ?
    N1 C8 C13 C12 . . . . 176.9(2) ?
    C9 C8 C13 C12 . . . . -0.2(3) ?
loop_
    _geom_hbond_atom_site_label_D
    _geom_hbond_atom_site_label_H
    _geom_hbond_atom_site_label_A
    _geom_hbond_site_symmetry_A
    _geom_hbond_distance_DH
    _geom_hbond_distance_HA
    _geom_hbond_distance_DA
    _geom_hbond_angle_DHA
    _geom_hbond_publ_flag
    N1 H1A O3 . 0.8600 2.0200 2.636(3) 128.00 yes
    O1 H1C O2 3_666 0.8200 1.8200 2.636(2) 176.00 yes
_iucr_refine_instructions_details
;
TITL X in P2(1)/c
CELL 0.71073   7.1840  21.5460   7.9070  90.000 101.620  90.000
ZERR    4.00   0.0014   0.0043   0.0016   0.000   0.030   0.000
LATT  1
SYMM -X, 0.5+Y, 0.5-Z
SFAC C H N O
UNIT 52 40 8 16
ACTA
L.S. 9
BOND $H
CONF
SIZE .3 .2 .1
FMAP 2
PLAN 10
WGHT    0.092000
FVAR       0.46163
N1    3    0.363036    0.631689    0.866930    11.00000    0.04573    0.04461 =
         0.05606   -0.01176   -0.00676    0.00856
AFIX  43
H1A   2    0.297452    0.608310    0.788863    11.00000   -1.20000
AFIX   0
O1    4    0.690376    0.493332    0.687727    11.00000    0.04900    0.06289 =
         0.07717   -0.02128    0.00309    0.01496
AFIX  83
H1C   2    0.647804    0.479934    0.590569    11.00000   -1.50000
AFIX   0
C1    1    0.576984    0.621134    1.144655    11.00000    0.04852    0.05283 =
         0.05453   -0.00216    0.00675    0.00532
AFIX  43
H1B   2    0.511669    0.652656    1.188174    11.00000   -1.20000
AFIX   0
O2    4    0.432647    0.552596    0.623814    11.00000    0.05578    0.05116 =
         0.05804   -0.00771    0.00088    0.01109
N2    3   -0.030143    0.664831    0.723165    11.00000    0.04390    0.06250 =
         0.07082    0.00348   -0.00694    0.00355
C2    1    0.725501    0.592044    1.252187    11.00000    0.05296    0.06406 =
         0.05220    0.00163   -0.00358   -0.00819
AFIX  43
H2A   2    0.759418    0.604029    1.367280    11.00000   -1.20000
AFIX   0
O3    4    0.016722    0.612926    0.687103    11.00000    0.06061    0.06027 =
         0.09317   -0.01055   -0.01409   -0.00528
C3    1    0.824792    0.545109    1.190487    11.00000    0.04066    0.06422 =
         0.06970    0.00766   -0.00487    0.00354
AFIX  43
H3A   2    0.926026    0.525656    1.262934    11.00000   -1.20000
AFIX   0
C4    1    0.772098    0.527750    1.021794    11.00000    0.03845    0.05373 =
         0.07045    0.00145    0.00514    0.00561
AFIX  43
H4A   2    0.837568    0.495676    0.980855    11.00000   -1.20000
AFIX   0
O4    4   -0.197005    0.680493    0.692610    11.00000    0.04125    0.09950 =
         0.17059   -0.01191   -0.01456    0.00635
C5    1    0.622617    0.556666    0.908288    11.00000    0.03471    0.04013 =
         0.05574    0.00073    0.00755   -0.00177
C6    1    0.522514    0.604278    0.971762    11.00000    0.03578    0.04467 =
         0.05070    0.00227    0.00158    0.00076
C7    1    0.573026    0.534508    0.728716    11.00000    0.04052    0.03598 =
         0.06374   -0.00010    0.00954   -0.00135
C8    1    0.299601    0.691338    0.874405    11.00000    0.04084    0.04565 =
         0.04070   -0.00346    0.00527    0.00645
C9    1    0.112466    0.709498    0.801703    11.00000    0.03989    0.05094 =
         0.04453   -0.00171    0.00128    0.00418
C10   1    0.054678    0.771131    0.801662    11.00000    0.05008    0.06275 =
         0.06397    0.00212    0.00428    0.01771
AFIX  43
H10A  2   -0.069811    0.781714    0.751893    11.00000   -1.20000
AFIX   0
C11   1    0.179392    0.816317    0.874202    11.00000    0.06891    0.04622 =
         0.06919   -0.00048    0.01133    0.01450
AFIX  43
H11A  2    0.141415    0.857618    0.872299    11.00000   -1.20000
AFIX   0
C12   1    0.363230    0.799453    0.950531    11.00000    0.06313    0.04703 =
         0.04954   -0.00475    0.00813   -0.00377
AFIX  43
H12A  2    0.447837    0.829624    1.003505    11.00000   -1.20000
AFIX   0
C13   1    0.422208    0.739191    0.949211    11.00000    0.04345    0.05127 =
         0.04941   -0.00357    0.00128    0.00109
AFIX  43
H13A  2    0.547318    0.729512    0.999335    11.00000   -1.20000
HKLF 4
REM  X in P2(1)/c
REM R1 =  0.0565 for   1437 Fo > 4sig(Fo)  and  0.0923 for all   2209 data
REM    172 parameters refined using      0 restraints
END
WGHT      0.0756      0.0441
REM Highest difference peak  0.187,  deepest hole -0.315,  1-sigma level  0.064
Q1    1  -0.0037  0.8106  0.9952  11.00000  0.05    0.19
Q2    1   0.6013  0.7352  0.8518  11.00000  0.05    0.18
Q3    1  -0.1600  0.7927  0.8917  11.00000  0.05    0.17
Q4    1   0.1339  0.8716  0.9918  11.00000  0.05    0.16
Q5    1   0.2990  0.7077  1.1081  11.00000  0.05    0.15
Q6    1  -0.2010  0.6890  0.8018  11.00000  0.05    0.15
Q7    1   0.0244  0.6457  0.5487  11.00000  0.05    0.15
Q8    1   0.4813  0.6376  1.2319  11.00000  0.05    0.15
Q9    1   0.2320  0.8179  0.6744  11.00000  0.05    0.15
Q10   1   0.8575  0.4192  0.9888  11.00000  0.05    0.15
END
;
data_global
_journal_date_recd_electronic     2011-11-20
_journal_date_accepted     2011-12-12
_journal_name_full     'Acta Crystallographica, Section E'
_journal_year     2012
_journal_volume     68
_journal_issue      1
_journal_page_first     o213
_journal_page_last     o213
_journal_paper_category     QO
_journal_paper_doi     10.1107/S1600536811053529
_journal_coeditor_code     IM2343
_publ_contact_author_name     'Professor Hong-Jun Zhu'
_publ_contact_author_address
;
Department of Applied Chemistry
College of Science
Nanjing University of Technology
Nanjing 210009
People's Republic of China
;
_publ_contact_author_email     'zhuhjnjut@hotmail.com'
_publ_contact_author_fax     '86-25-83587443'
_publ_contact_author_phone     '86-25-83172358'
_publ_section_title
;
2-(2-Nitroanilino)benzoic acid
;
loop_
    _publ_author_name
    _publ_author_address
    'Xiao-Lin Zhu'
;
Department of Applied Chemistry
College of Science
Nanjing University of Technology
Nanjing 210009
People's Republic of China
;
    'Lu Shi'
;
Department of Applied Chemistry
College of Science
Nanjing University of Technology
Nanjing 210009
People's Republic of China
;
    'Peng Jiang'
;
Department of Applied Chemistry
College of Science
Nanjing University of Technology
Nanjing 210009
People's Republic of China
;
    'Tian-Hao Zhu'
;
Department of Applied Chemistry
College of Science
Nanjing University of Technology
Nanjing 210009
People's Republic of China
;
    'Hong-Jun Zhu'
;
Department of Applied Chemistry
College of Science
Nanjing University of Technology
Nanjing 210009
People's Republic of China
;
