# Supplementary material for: 2-(2-Nitro­anilino)benzoic acid
Source: Acta Crystallogr Sect E Struct Rep Online. 2011 Dec 21;68(Pt 1):o213. doi: 10.1107/S1600536811053529 (PMC3254547; doi:10.1107/S1600536811053529)
Supplement: Supplementary file 2 [file e-68-0o213-Isup2.hkl]

# 
# h,k,l, Fc-squared, Fo-squared, sigma(Fo-squared) and status flag 
# 
data_I
_shelx_title ' X in P2(1)/c' 
_shelx_refln_list_code          4 
_shelx_F_calc_maximum      186.75 
_exptl_crystal_F_000       536.00 
_reflns_d_resolution_high  0.8291 
 
loop_ 
 _symmetry_equiv_pos_as_xyz 
 'x, y, z' 
 '-x, y+1/2, -z+1/2' 
 '-x, -y, -z' 
 'x, -y-1/2, z-1/2' 
 
_cell_length_a     7.1840 
_cell_length_b    21.5460 
_cell_length_c     7.9070 
_cell_angle_alpha  90.000 
_cell_angle_beta  101.620 
_cell_angle_gamma  90.000 
 
_shelx_F_squared_multiplier     1.000 
 
loop_ 
 _refln_index_h 
 _refln_index_k 
 _refln_index_l 
 _refln_F_squared_calc 
 _refln_F_squared_meas 
 _refln_F_squared_sigma 
 _refln_observed_status 
   1   0   0     2812.68     2604.93     47.68 o 
   2   0   0      207.06      226.23      5.35 o 
   3   0   0      503.06      487.52      9.10 o 
   4   0   0        1.13       -4.65      4.65 o 
   5   0   0      726.04      783.62     15.91 o 
   6   0   0        1.52        3.94      7.46 o 
   7   0   0       29.36       29.56      7.13 o 
   8   0   0       44.75       22.15      8.21 o 
   1   1   0     1470.98     1577.43      6.44 o 
   2   1   0      453.19      494.39      5.08 o 
   3   1   0     1183.82     1411.71     10.32 o 
   4   1   0      517.42      625.07      8.18 o 
   5   1   0      127.04      135.68      5.95 o 
   6   1   0       20.46       16.66      3.64 o 
   7   1   0       14.92       15.66      3.99 o 
   8   1   0        0.24       -3.73      3.73 o 
   0   2   0       36.29       40.86      1.69 o 
   1   2   0     4611.04     4200.04     47.40 o 
   2   2   0      643.56      703.10     25.48 o 
   3   2   0        5.30        9.54      1.54 o 
   4   2   0       67.75       85.48      3.55 o 
   5   2   0        2.08        3.94      2.36 o 
   6   2   0        3.73        5.57      2.57 o 
   7   2   0       13.95        8.82      4.03 o 
   8   2   0        0.16       -1.71      3.55 o 
   1   3   0     6394.07     5594.10    151.34 o 
   2   3   0       51.69       57.32      3.00 o 
   3   3   0      216.09      211.26     11.76 o 
   4   3   0       78.86       76.93      4.27 o 
   5   3   0       57.04       65.64      3.80 o 
   6   3   0       16.23       19.32      3.18 o 
   7   3   0       12.14       21.04      7.70 o 
   8   3   0        6.16        6.10      4.33 o 
   0   4   0       95.93       91.26      3.12 o 
   1   4   0       45.19       36.47      1.99 o 
   2   4   0     1148.55     1266.55      8.78 o 
   3   4   0      113.21      116.63      3.73 o 
   4   4   0      368.99      416.55      7.76 o 
   5   4   0       52.70       47.11      5.87 o 
   6   4   0      113.09      120.54      5.64 o 
   7   4   0        5.83        7.74      3.58 o 
   8   4   0       53.11       58.93     11.50 o 
   1   5   0      781.26      860.02      6.54 o 
   2   5   0       11.50        9.00      1.54 o 
   3   5   0      709.80      794.75     12.67 o 
   4   5   0        0.05       -1.19      1.73 o 
   5   5   0      433.20      423.03      9.19 o 
   6   5   0       36.08       33.65      4.36 o 
   7   5   0       30.18       30.29      5.80 o 
   8   5   0        4.95        4.87      4.43 o 
   0   6   0      745.91      616.91      8.40 o 
   1   6   0      891.98      943.91     27.83 o 
   2   6   0     2609.82     2944.13     23.53 o 
   3   6   0       22.16       17.25      3.52 o 
   4   6   0        0.19        0.69      1.76 o 
   5   6   0        6.41       12.44      5.00 o 
   6   6   0      120.66      133.95      7.98 o 
   7   6   0       12.42       10.80      4.19 o 
   8   6   0       16.95       24.06      9.29 o 
   1   7   0      118.76      106.19      3.12 o 
   2   7   0     1027.83     1121.42     29.96 o 
   3   7   0       62.38       85.77      3.52 o 
   4   7   0       46.19       38.88      4.74 o 
   5   7   0       17.59       14.83      2.70 o 
   6   7   0      652.92      632.24     12.14 o 
   7   7   0        1.67        7.70      4.40 o 
   8   7   0        5.93        0.26      4.00 o 
   0   8   0      116.78      126.82      4.65 o 
   1   8   0       70.25       74.74      4.95 o 
   2   8   0      830.41      971.37     24.87 o 
   3   8   0      926.18     1003.07     17.62 o 
   4   8   0      107.76       97.68      5.07 o 
   5   8   0       66.16       69.56     10.32 o 
   6   8   0        4.79        5.30      6.19 o 
   7   8   0        6.51        5.46      5.79 o 
   8   8   0        2.04        0.36      5.42 o 
   1   9   0      113.94      118.78     11.38 o 
   2   9   0      186.91      207.45      5.11 o 
   3   9   0        0.85       -4.10      4.10 o 
   4   9   0       30.27       27.15      8.02 o 
   5   9   0        0.31       -0.47      3.09 o 
   6   9   0       11.23        8.95      3.69 o 
   7   9   0        2.15        1.87      3.82 o 
   0  10   0      358.93      394.97      6.52 o 
   1  10   0      332.06      377.49      6.35 o 
   2  10   0      823.37      994.44      9.97 o 
   3  10   0      131.66      137.24      4.59 o 
   4  10   0      170.75      175.34      8.80 o 
   5  10   0      663.17      666.15     16.92 o 
   6  10   0       96.63       93.87     12.74 o 
   7  10   0        0.06        2.38      5.96 o 
   1  11   0      170.65      207.00      5.54 o 
   2  11   0       51.43       50.64      3.13 o 
   3  11   0        0.02        2.73      2.30 o 
   4  11   0     1054.30     1109.83     22.92 o 
   5  11   0      337.01      353.36     35.80 o 
   6  11   0       50.08       53.80      6.15 o 
   7  11   0        0.85        5.69      3.44 o 
   0  12   0     1067.93     1224.25     11.98 o 
   1  12   0      288.73      273.64     24.07 o 
   2  12   0      205.92      192.22      5.33 o 
   3  12   0        8.60       11.53      3.20 o 
   4  12   0      489.75      504.56     13.02 o 
   5  12   0       81.41       89.34      5.47 o 
   6  12   0       12.20       -0.27     19.19 o 
   7  12   0        1.15       -2.17      4.03 o 
   1  13   0      280.95      293.93     10.75 o 
   2  13   0        4.89        5.08      2.34 o 
   3  13   0       23.24       21.16      3.12 o 
   4  13   0        0.61        1.57      3.42 o 
   5  13   0       73.77       78.40      5.46 o 
   6  13   0        3.81       -4.44      5.01 o 
   7  13   0        1.62        0.90      5.21 o 
   0  14   0      968.87     1020.09     21.30 o 
   1  14   0        0.00        1.24      1.87 o 
   2  14   0       45.56       54.24      5.87 o 
   3  14   0      199.00      211.08      8.70 o 
   4  14   0      293.77      302.30      8.59 o 
   5  14   0      233.90      256.27      9.27 o 
   6  14   0        2.11       -2.01      3.58 o 
   7  14   0       11.31       18.90      6.43 o 
   1  15   0        1.56        4.84      2.15 o 
   2  15   0       17.51       22.51      2.78 o 
   3  15   0       34.36       32.62      4.19 o 
   4  15   0        3.03       -0.41      4.20 o 
   5  15   0       80.34       86.44     11.36 o 
   6  15   0        3.76       -1.46      5.75 o 
   0  16   0      216.54      244.04     16.82 o 
   1  16   0      192.86      187.61      6.25 o 
   2  16   0       51.09       53.48      4.05 o 
   3  16   0       76.74       74.25      4.55 o 
   4  16   0       85.61       92.04      7.72 o 
   5  16   0       22.27       18.69      4.56 o 
   6  16   0       34.88       20.96      4.84 o 
   1  17   0      318.29      326.64      8.20 o 
   2  17   0      134.25      130.35      6.19 o 
   3  17   0        0.17        0.53      2.87 o 
   4  17   0        4.73        4.73      3.61 o 
   5  17   0       27.91       36.32      4.82 o 
   6  17   0        0.85        1.46      4.65 o 
   0  18   0       92.21       86.17      7.21 o 
   1  18   0       35.70       23.76      3.82 o 
   2  18   0      327.46      379.75     13.98 o 
   3  18   0        3.02        7.26      3.59 o 
   4  18   0       19.76       23.27      3.56 o 
   5  18   0        0.35        6.23      3.65 o 
   6  18   0        5.22       10.02      6.19 o 
   1  19   0        0.97        1.84      7.81 o 
   2  19   0       34.57       24.94      4.10 o 
   3  19   0       18.92       23.68      4.11 o 
   4  19   0        0.15       -1.81      4.95 o 
   5  19   0        8.87        5.40      4.32 o 
   0  20   0       34.64       25.73      5.85 o 
   1  20   0       87.35       83.40      5.36 o 
   2  20   0        0.28       -3.09      3.50 o 
   3  20   0        1.41        1.73      3.21 o 
   4  20   0        7.51        3.19      4.53 o 
   5  20   0       32.50       37.83      5.77 o 
   1  21   0       20.62       22.01     22.10 o 
   2  21   0        3.53       -0.11      3.65 o 
   3  21   0        0.00        1.78      5.26 o 
   4  21   0        6.99        7.84      4.02 o 
   5  21   0        6.58        8.40      6.62 o 
   0  22   0       14.06       18.07      7.67 o 
   1  22   0        6.00       -2.52     13.21 o 
   2  22   0       65.35       52.81      5.23 o 
   3  22   0        5.66        7.67      3.58 o 
   4  22   0        2.79       -5.32      5.51 o 
   1  23   0       18.99        5.56      6.01 o 
   2  23   0        4.12        6.70      3.61 o 
   3  23   0        5.11        5.65      3.96 o 
   0  24   0        0.04        0.28      3.96 o 
   1  24   0        0.54       -6.91     16.07 o 
   2  24   0        0.09        4.08      3.66 o 
   3  24   0        4.07        1.72      4.16 o 
   1  25   0        1.13       -1.28      3.58 o 
   2  25   0       16.80       20.22      3.90 o 
  -8   1   1       17.96       13.66      3.98 o 
  -7   1   1       22.06       22.20      3.83 o 
  -6   1   1        5.09        8.33      2.80 o 
  -5   1   1        9.74        4.70      2.96 o 
  -4   1   1       43.92       39.90      5.35 o 
  -3   1   1      235.02      255.21      4.84 o 
  -2   1   1      457.79      491.98      5.06 o 
  -1   1   1     1120.14     1152.59     11.99 o 
   0   1   1      728.17      638.73      5.48 o 
   1   1   1      131.01      131.36      7.53 o 
   2   1   1       25.25       31.40      1.91 o 
   3   1   1       38.95       44.18      2.89 o 
   4   1   1       87.71       77.02      3.50 o 
   5   1   1       24.03       27.15      3.35 o 
   6   1   1        9.52        7.72      3.45 o 
   7   1   1       98.21       95.04      6.20 o 
   8   1   1       46.93       44.31     10.53 o 
  -8   2   1       14.47        8.74      4.38 o 
  -7   2   1       11.01       13.55      3.73 o 
  -6   2   1       35.56       39.84      3.78 o 
  -5   2   1       18.70       19.29      2.73 o 
  -4   2   1      625.05      630.75      8.47 o 
  -3   2   1       33.61       28.59      2.98 o 
  -2   2   1     2975.52     3310.48     13.26 o 
  -1   2   1        4.35        6.15      1.23 o 
   0   2   1     3912.51     3195.88     56.50 o 
   1   2   1     1440.83     1568.10     49.86 o 
   2   2   1      796.13      878.22     12.22 o 
   3   2   1     2301.53     2634.13     32.52 o 
   4   2   1      181.65      232.19      5.92 o 
   5   2   1      443.88      462.57      8.94 o 
   6   2   1       33.79       42.63      3.95 o 
   7   2   1        0.13        6.12      3.35 o 
   8   2   1        1.76        2.05      3.78 o 
  -8   3   1       10.98        8.20      6.90 o 
  -7   3   1      250.87      233.28      8.33 o 
  -6   3   1      201.26      202.68     10.70 o 
  -5   3   1      165.00      173.62      8.33 o 
  -4   3   1      929.59     1045.41     10.53 o 
  -3   3   1       35.41       38.57      2.70 o 
  -2   3   1     8788.68     7906.95    110.11 o 
  -1   3   1     4355.18     3732.41     51.63 o 
   0   3   1      119.46      114.20      1.59 o 
   1   3   1     1445.90     1622.42     37.40 o 
   2   3   1     2055.22     2242.28     55.30 o 
   3   3   1      520.31      634.69      7.53 o 
   4   3   1      407.40      420.56      7.60 o 
   5   3   1      457.15      460.33     12.41 o 
   6   3   1      383.26      355.79      8.76 o 
   7   3   1        0.14        0.31      6.12 o 
   8   3   1        5.03        3.75      4.44 o 
  -8   4   1        0.97        0.93      4.06 o 
  -7   4   1        0.10       -2.52      7.20 o 
  -6   4   1       40.06       46.18      3.89 o 
  -5   4   1        1.40        5.82      1.89 o 
  -4   4   1        0.96       -1.67      2.63 o 
  -3   4   1       19.48       21.12      1.99 o 
  -2   4   1     4292.76     4746.88    296.50 o 
  -1   4   1     7475.54     6389.62    293.64 o 
   0   4   1      884.04      813.65     22.01 o 
   1   4   1      192.13      199.05      3.63 o 
   2   4   1      976.80     1109.21      8.64 o 
   3   4   1       90.36      108.10      3.65 o 
   4   4   1      355.64      363.42      7.25 o 
   5   4   1      178.64      164.56      5.79 o 
   6   4   1       80.57       91.72      5.20 o 
   7   4   1        0.11        2.54      3.47 o 
   8   4   1        0.45       -4.37      5.11 o 
  -8   5   1       17.26       16.48     10.16 o 
  -7   5   1      202.93      181.47     10.30 o 
  -6   5   1        2.77       11.15      3.70 o 
  -5   5   1       42.67       43.57      3.43 o 
  -4   5   1      156.17      162.21      4.89 o 
  -3   5   1        3.94        7.61      1.58 o 
  -2   5   1      942.06     1081.20     20.58 o 
  -1   5   1    10367.72     8716.00    296.50 o 
   0   5   1     1420.68     1319.09     57.29 o 
   1   5   1      490.15      525.27     29.45 o 
   2   5   1      130.79      113.19      3.38 o 
   3   5   1       21.43       21.80      2.01 o 
   4   5   1       68.82       82.21      3.80 o 
   5   5   1       93.90       82.98      4.49 o 
   6   5   1      251.39      250.10      7.83 o 
   7   5   1        7.06        4.98      3.78 o 
   8   5   1       17.74       18.63      4.39 o 
  -8   6   1        0.09        0.32      3.83 o 
  -7   6   1      188.54      190.67     11.05 o 
  -6   6   1     1011.62     1111.58     26.96 o 
  -5   6   1       52.61       51.14      4.72 o 
  -4   6   1       29.03       31.62      2.65 o 
  -3   6   1      637.19      727.69      8.13 o 
  -2   6   1      427.68      487.68      7.74 o 
  -1   6   1     8417.62     7321.33    204.67 o 
   0   6   1       56.27       65.36      1.59 o 
   1   6   1      423.87      449.75     18.49 o 
   2   6   1      390.49      495.49      6.24 o 
   3   6   1      339.40      367.50      6.70 o 
   4   6   1      132.06      138.06     15.30 o 
   5   6   1      152.42      126.06      5.39 o 
   6   6   1        9.35        8.30      9.13 o 
   7   6   1       30.53       18.02      4.62 o 
   8   6   1       17.46       17.74      4.58 o 
  -8   7   1        3.81        3.97      4.11 o 
  -7   7   1        0.25        2.70      3.88 o 
  -6   7   1      293.24      282.31      8.54 o 
  -5   7   1      132.23      120.34      9.15 o 
  -4   7   1       22.07       19.03      2.54 o 
  -3   7   1      230.64      255.05      5.69 o 
  -2   7   1      123.41      131.71      3.80 o 
  -1   7   1      245.67      231.27      4.53 o 
   0   7   1       30.26       25.03      1.67 o 
   1   7   1     1129.27     1158.95     62.11 o 
   2   7   1       38.35       46.57      3.99 o 
   3   7   1       48.10       50.26      2.92 o 
   4   7   1      107.37      104.07      4.23 o 
   5   7   1        4.59       18.74      7.41 o 
   6   7   1      142.53      125.66      6.07 o 
   7   7   1       36.31       34.58      4.53 o 
  -8   8   1        7.19        6.93      5.82 o 
  -7   8   1       31.41       27.39      6.41 o 
  -6   8   1      117.75      120.68     14.10 o 
  -5   8   1       73.21       75.63      4.45 o 
  -4   8   1      170.64      174.21      6.95 o 
  -3   8   1      498.28      508.17      9.06 o 
  -2   8   1       70.71       73.73      4.11 o 
  -1   8   1     1056.28     1163.65     42.73 o 
   0   8   1      521.60      489.54     31.43 o 
   1   8   1        4.66        0.74      1.33 o 
   2   8   1      200.65      214.10      7.32 o 
   3   8   1       13.96       15.51      2.67 o 
   4   8   1        3.29        5.85      3.00 o 
   5   8   1       60.65       52.46      4.43 o 
   6   8   1       86.50       87.61     13.91 o 
   7   8   1        9.30        3.43      3.80 o 
  -8   9   1       12.81       10.77      5.16 o 
  -7   9   1       45.86       34.33      4.62 o 
  -6   9   1      149.10      150.25     13.00 o 
  -5   9   1        0.93        1.86      2.77 o 
  -4   9   1       49.02       50.88      3.35 o 
  -3   9   1     1247.65     1430.08     52.58 o 
  -2   9   1       88.14      120.43      3.90 o 
  -1   9   1     1526.20     1733.63     98.01 o 
   0   9   1      454.65      482.93     25.88 o 
   1   9   1      209.61      218.08     11.00 o 
   2   9   1      662.78      750.17     11.92 o 
   3   9   1      233.33      235.21      5.79 o 
   4   9   1        0.09        2.11      2.75 o 
   5   9   1       13.01       14.55      3.07 o 
   6   9   1       20.09       23.35      3.65 o 
   7   9   1        0.72       -1.34      3.81 o 
  -7  10   1        2.32        0.21      8.75 o 
  -6  10   1        2.53        5.91      3.99 o 
  -5  10   1       87.38       91.89      4.98 o 
  -4  10   1       66.62       70.62      4.04 o 
  -3  10   1      107.31      103.45      4.95 o 
  -2  10   1       44.55       40.53      2.89 o 
  -1  10   1      242.43      252.98     36.74 o 
   0  10   1      128.54      125.95      5.44 o 
   1  10   1       21.76       24.53      3.78 o 
   2  10   1      147.83      141.40      4.42 o 
   3  10   1      110.66      108.23      4.33 o 
   4  10   1       11.52       10.21      2.74 o 
   5  10   1       55.76       55.98      4.90 o 
   6  10   1        0.33       -2.92      3.25 o 
   7  10   1       30.48       32.75      6.66 o 
  -7  11   1       63.70       54.68      5.47 o 
  -6  11   1        1.82        8.18      2.64 o 
  -5  11   1      445.09      457.64     29.68 o 
  -4  11   1       23.64       25.07      3.20 o 
  -3  11   1        0.11        3.94      3.12 o 
  -2  11   1      315.30      342.39     13.16 o 
  -1  11   1      723.13      777.75     46.25 o 
   0  11   1      540.42      540.38     24.95 o 
   1  11   1      498.26      483.99     40.33 o 
   2  11   1      155.54      153.52      4.74 o 
   3  11   1       27.72       32.73      3.07 o 
   4  11   1      681.40      683.52     11.25 o 
   5  11   1        1.03        2.46      2.74 o 
   6  11   1       29.16       30.05      9.97 o 
   7  11   1        3.66        8.51      3.42 o 
  -7  12   1        0.75        4.06      3.93 o 
  -6  12   1        0.11        0.74      3.34 o 
  -5  12   1        2.88        2.45      3.34 o 
  -4  12   1      276.08      296.23      7.62 o 
  -3  12   1        0.68        2.34      2.12 o 
  -2  12   1       73.98       91.44      3.85 o 
  -1  12   1      355.64      370.10     51.92 o 
   0  12   1        0.36       -1.31      1.31 o 
   1  12   1      794.13      867.64     42.96 o 
   2  12   1       89.37       96.07      4.36 o 
   3  12   1        1.81        3.14      5.11 o 
   4  12   1       25.42       24.36      3.73 o 
   5  12   1        6.90        8.90      3.03 o 
   6  12   1        8.34        5.58      4.08 o 
   7  12   1        0.59        1.93      3.69 o 
  -7  13   1       47.05       53.26      5.40 o 
  -6  13   1        0.45        5.25      2.82 o 
  -5  13   1      156.03      170.43      6.77 o 
  -4  13   1       91.31       96.01      5.26 o 
  -3  13   1        3.33        1.23      2.28 o 
  -2  13   1       62.03       63.06      4.50 o 
  -1  13   1      187.70      185.29     15.42 o 
   0  13   1        8.84        8.31      2.08 o 
   1  13   1      117.52      110.81     13.82 o 
   2  13   1       42.48       42.75      3.23 o 
   3  13   1       17.27       19.68      3.21 o 
   4  13   1      501.22      555.72     10.68 o 
   5  13   1       22.37       25.30      3.90 o 
   6  13   1        4.65       13.11      3.55 o 
   7  13   1       10.57       11.44      4.13 o 
  -7  14   1        0.26       -0.04      3.68 o 
  -6  14   1        9.67       15.12      3.47 o 
  -5  14   1       50.71       48.30      5.44 o 
  -4  14   1      135.90      144.38      5.66 o 
  -3  14   1        8.25        3.14      2.55 o 
  -2  14   1       28.03       30.56      2.94 o 
  -1  14   1       91.62       81.35      8.66 o 
   0  14   1      483.79      523.41     18.87 o 
   1  14   1        9.65        8.04      2.37 o 
   2  14   1      244.74      244.71      6.55 o 
   3  14   1      836.38      899.08     12.70 o 
   4  14   1      117.12      103.77      6.15 o 
   5  14   1       48.15       45.92      4.54 o 
   6  14   1        1.09       -0.37      5.75 o 
  -7  15   1        0.45        8.60      3.79 o 
  -6  15   1        6.69        3.38      4.53 o 
  -5  15   1       21.85       28.21      3.85 o 
  -4  15   1       15.89       16.39      3.28 o 
  -3  15   1       32.42       31.77      3.40 o 
  -2  15   1        0.78        2.73      2.30 o 
  -1  15   1       73.56       62.15      4.33 o 
   0  15   1       44.61       54.53      6.15 o 
   1  15   1       91.31       83.26      6.10 o 
   2  15   1        0.16       -0.89      3.47 o 
   3  15   1      554.95      575.90     14.66 o 
   4  15   1       48.66       50.16      4.53 o 
   5  15   1       34.05       28.35      5.14 o 
   6  15   1        5.38       16.00      5.23 o 
  -6  16   1        2.35        3.75      5.63 o 
  -5  16   1        8.64        7.26      3.48 o 
  -4  16   1       75.27       82.82     10.77 o 
  -3  16   1        8.76       11.30      2.79 o 
  -2  16   1       48.49       53.78      4.07 o 
  -1  16   1       52.44       52.27      3.86 o 
   0  16   1      126.40      133.26     19.26 o 
   1  16   1        5.76        7.72      3.47 o 
   2  16   1       67.79       72.64      7.86 o 
   3  16   1      189.85      203.31      7.45 o 
   4  16   1       17.27        5.33      3.99 o 
   5  16   1       35.81       32.22      4.58 o 
   6  16   1        0.88        0.51      4.03 o 
  -6  17   1        0.93       -0.69      3.98 o 
  -5  17   1        2.45        9.17      8.85 o 
  -4  17   1        0.05       -3.33      3.33 o 
  -3  17   1       19.94       20.39      3.68 o 
  -2  17   1      248.57      278.38     21.80 o 
  -1  17   1        6.69       -7.58     14.64 o 
   0  17   1        1.99      -31.24     34.61 o 
   1  17   1      489.38      484.89     35.64 o 
   2  17   1       36.42       37.07      3.66 o 
   3  17   1      206.54      207.90      7.48 o 
   4  17   1      313.43      314.69     14.24 o 
   5  17   1       22.29       22.32      5.87 o 
   6  17   1        9.86       17.47      4.03 o 
  -6  18   1       11.68       15.60      4.34 o 
  -5  18   1        0.76        0.11      3.61 o 
  -4  18   1        1.70        2.40      4.67 o 
  -3  18   1        9.83        6.84      3.55 o 
  -2  18   1      248.79      246.72     10.25 o 
  -1  18   1       13.85        5.60      4.08 o 
   0  18   1       25.62       23.28      2.55 o 
   1  18   1        7.29        0.00      3.48 o 
   2  18   1        2.32        0.02      3.47 o 
   3  18   1        2.73        1.10      3.67 o 
   4  18   1       24.48       28.17      5.68 o 
   5  18   1        3.50        0.07      3.83 o 
  -5  19   1       16.28       22.24      4.72 o 
  -4  19   1       50.57       50.85      4.88 o 
  -3  19   1      126.17      128.31      6.42 o 
  -2  19   1       77.96       74.39      5.81 o 
  -1  19   1       18.95       -8.94     11.90 o 
   0  19   1       40.49       34.78      6.10 o 
   1  19   1       37.81       35.21      5.11 o 
   2  19   1      177.34      177.73     12.88 o 
   3  19   1       12.69       14.77      3.45 o 
   4  19   1       55.53       59.18      5.69 o 
   5  19   1        0.82        6.27      3.19 o 
  -5  20   1        0.31        8.06      3.67 o 
  -4  20   1       20.10       24.13      9.64 o 
  -3  20   1       51.29       55.02      5.14 o 
  -2  20   1      268.80      277.60     15.09 o 
  -1  20   1      114.33      100.46      6.01 o 
   0  20   1       18.20       15.25      4.31 o 
   1  20   1      372.90      360.77     24.59 o 
   2  20   1       58.31       63.08     12.25 o 
   3  20   1       23.27       21.22      4.04 o 
   4  20   1       11.53       10.91      3.98 o 
   5  20   1        7.51       14.82      8.00 o 
  -5  21   1        8.12       14.03      6.73 o 
  -4  21   1        0.38        1.13      3.48 o 
  -3  21   1       14.67        3.80      4.32 o 
  -2  21   1       37.59       38.71      8.21 o 
  -1  21   1        5.40      -11.50     11.50 o 
   0  21   1        0.38       -3.05      3.05 o 
   1  21   1        0.01       -3.94      3.94 o 
   2  21   1        0.00        1.53      3.40 o 
   3  21   1        0.69        1.70      3.30 o 
   4  21   1        0.01        0.94      3.29 o 
  -4  22   1        0.31        1.99      4.48 o 
  -3  22   1       39.77       37.60      6.69 o 
  -2  22   1        7.86       13.71      9.39 o 
  -1  22   1       25.71       23.13      4.41 o 
   0  22   1        6.21       -1.13      3.93 o 
   1  22   1        5.73        6.58      4.90 o 
   2  22   1       10.30       12.95      3.59 o 
   3  22   1        8.29        2.56      3.99 o 
   4  22   1        1.60        5.26      5.11 o 
  -4  23   1        4.76        2.90      4.28 o 
  -3  23   1        0.34       -4.05      4.31 o 
  -2  23   1        0.21       -0.48      3.70 o 
  -1  23   1        5.39       -0.06      7.39 o 
   0  23   1       12.08        2.89      3.66 o 
   1  23   1       25.27       18.06      4.76 o 
   2  23   1        0.62        4.18      3.67 o 
   3  23   1       19.14       20.95      4.86 o 
  -3  24   1       13.40       11.43      4.59 o 
  -2  24   1        7.76        2.10      4.26 o 
  -1  24   1       11.21       19.61      3.79 o 
   0  24   1       10.50       13.71      2.87 o 
   1  24   1        5.42       -0.03      9.34 o 
   2  24   1        0.93       -4.21      4.21 o 
  -2  25   1        4.34        2.95      3.79 o 
  -1  25   1        0.02       -4.41      4.41 o 
   0  25   1        2.26       -0.81      2.79 o 
   1  25   1        7.59        8.31      5.58 o 
  -8   0   2       30.12       30.36      6.76 o 
  -7   0   2      277.06      294.18     12.67 o 
  -6   0   2       14.83       11.87      4.36 o 
  -5   0   2      163.93      163.21      8.07 o 
  -4   0   2      256.53      267.62      8.26 o 
  -3   0   2      366.66      356.64      7.74 o 
  -2   0   2       42.43       46.69      3.43 o 
  -1   0   2    34876.64    25306.49    200.42 o 
   0   0   2     7034.50     5559.38     89.86 o 
   1   0   2      153.28      119.05      4.22 o 
   2   0   2        1.38        7.13      1.97 o 
   3   0   2      712.47      756.17     12.34 o 
   4   0   2       26.13       15.34      3.99 o 
   5   0   2      148.97      146.18      8.54 o 
   6   0   2        3.07        4.08      4.22 o 
   7   0   2       10.05        6.24      5.16 o 
  -8   1   2       42.37       54.18     11.00 o 
  -7   1   2        2.57        1.89      3.55 o 
  -6   1   2       58.33       68.88      4.33 o 
  -5   1   2      126.00      125.88      5.07 o 
  -4   1   2     1150.30     1322.80     54.43 o 
  -3   1   2      109.16       99.26      3.27 o 
  -2   1   2     2130.02     2109.91     36.65 o 
  -1   1   2      116.66      121.66      6.73 o 
   0   1   2     2125.26     1923.00     20.81 o 
   1   1   2     1530.29     1583.70     19.03 o 
   2   1   2        0.69        0.82      1.27 o 
   3   1   2      300.91      387.41      6.80 o 
   4   1   2       38.65       43.78      3.20 o 
   5   1   2      165.58      158.50      5.74 o 
   6   1   2       27.37       15.38      3.58 o 
   7   1   2       25.98       23.09      4.46 o 
  -8   2   2       50.27       49.45      5.51 o 
  -7   2   2      160.87      174.94      7.30 o 
  -6   2   2       12.13       10.30      3.13 o 
  -5   2   2       24.23       21.50      2.87 o 
  -4   2   2        0.31        1.47      2.06 o 
  -3   2   2      385.33      393.57      6.30 o 
  -2   2   2       18.13       23.69      3.28 o 
  -1   2   2     9720.09     7661.91    185.29 o 
   0   2   2       56.04       42.17      1.88 o 
   1   2   2      500.35      432.17      5.09 o 
   2   2   2      144.73      152.28      5.51 o 
   3   2   2     1627.73     1924.36     21.37 o 
   4   2   2      273.80      280.15      6.74 o 
   5   2   2       14.01       18.70      2.94 o 
   6   2   2       16.80       11.73      3.52 o 
   7   2   2       69.65       57.69      5.59 o 
  -8   3   2      141.50      150.90     10.14 o 
  -7   3   2      158.59      165.40     16.61 o 
  -6   3   2        2.77        2.46      2.52 o 
  -5   3   2       18.43       17.16      4.36 o 
  -4   3   2        4.16        8.19      3.47 o 
  -3   3   2       31.16       30.68      2.65 o 
  -2   3   2       18.98       18.06      1.61 o 
  -1   3   2       18.34       13.70      1.49 o 
   0   3   2     3602.13     3410.40     50.80 o 
   1   3   2      172.21      148.61      3.55 o 
   2   3   2     2349.01     2609.95     14.25 o 
   3   3   2       79.08       88.79      3.73 o 
   4   3   2      134.75      128.70      4.69 o 
   5   3   2       46.54       47.85      4.15 o 
   6   3   2      131.56      119.96      6.17 o 
   7   3   2       75.60       72.32      5.55 o 
  -8   4   2        7.72       13.04      4.26 o 
  -7   4   2        9.67       10.54      3.92 o 
  -6   4   2        1.46        0.98      2.84 o 
  -5   4   2      150.58      179.44      5.52 o 
  -4   4   2       11.16       15.97      2.21 o 
  -3   4   2      505.92      577.57      7.22 o 
  -2   4   2      578.32      607.57      6.64 o 
  -1   4   2        0.53       -1.03      1.09 o 
   0   4   2      241.19      203.92      3.32 o 
   1   4   2      358.13      342.48     10.98 o 
   2   4   2      168.21      173.20      4.38 o 
   3   4   2       23.81       22.03      2.18 o 
   4   4   2      397.34      428.70     18.42 o 
   5   4   2      485.55      479.35      9.66 o 
   6   4   2       72.68       57.02      4.99 o 
   7   4   2       40.56       28.83      4.74 o 
  -8   5   2       28.50       36.31      5.30 o 
  -7   5   2        4.72        7.10      3.76 o 
  -6   5   2      138.75      139.92     11.78 o 
  -5   5   2        1.39        5.99      4.41 o 
  -4   5   2      145.55      165.08      9.03 o 
  -3   5   2      583.71      682.02      7.99 o 
  -2   5   2        2.75        4.16      1.31 o 
  -1   5   2      128.86      100.27      4.88 o 
   0   5   2       20.64       20.46      1.48 o 
   1   5   2      657.09      665.12     28.06 o 
   2   5   2      938.58     1049.09      9.47 o 
   3   5   2       52.26       52.64      3.05 o 
   4   5   2      274.80      257.29      8.12 o 
   5   5   2       20.16       25.29      3.48 o 
   6   5   2       45.32       33.07      4.58 o 
   7   5   2        0.02       -0.47      3.76 o 
  -8   6   2       10.83       14.86      4.30 o 
  -7   6   2       32.77       32.02      6.78 o 
  -6   6   2       30.23       38.79      8.92 o 
  -5   6   2        0.18        0.81      2.10 o 
  -4   6   2        0.03        2.04      3.59 o 
  -3   6   2      102.74      122.86      8.02 o 
  -2   6   2       30.80       23.67      2.19 o 
  -1   6   2      783.24      696.91     12.08 o 
   0   6   2      630.08      568.91      9.75 o 
   1   6   2     4021.84     4319.82    276.07 o 
   2   6   2      614.73      718.13      8.20 o 
   3   6   2        7.41        9.92      2.02 o 
   4   6   2        5.02        5.76      4.55 o 
   5   6   2       41.22       44.10      4.04 o 
   6   6   2        6.12       12.28      3.47 o 
   7   6   2       18.79       14.69      7.93 o 
  -8   7   2       11.18       13.04      5.94 o 
  -7   7   2      175.48      167.55      7.50 o 
  -6   7   2       81.63       94.36      7.16 o 
  -5   7   2        2.86        8.00      2.32 o 
  -4   7   2       80.41       80.52      4.06 o 
  -3   7   2     1682.27     1820.98     42.09 o 
  -2   7   2       35.03       38.53      5.94 o 
  -1   7   2      279.66      241.34      8.75 o 
   0   7   2       39.25       37.18      1.46 o 
   1   7   2       59.63       69.98      5.82 o 
   2   7   2      316.50      365.40      6.62 o 
   3   7   2        1.94        2.47      1.63 o 
   4   7   2       14.57       10.20      2.70 o 
   5   7   2       87.53       89.76      6.55 o 
   6   7   2        8.43        5.62      3.24 o 
   7   7   2       70.97       68.96      8.54 o 
  -8   8   2        2.65        2.26      4.33 o 
  -7   8   2       44.15       44.09      7.88 o 
  -6   8   2       10.58       19.81      3.15 o 
  -5   8   2        0.68       -2.57      2.57 o 
  -4   8   2       44.05       40.40      3.67 o 
  -3   8   2     3760.37     3871.73     35.66 o 
  -2   8   2     2572.76     2623.21     20.98 o 
  -1   8   2        0.23        1.12      1.43 o 
   0   8   2        1.16       -1.42      1.42 o 
   1   8   2       36.59       27.60      2.19 o 
   2   8   2     2428.80     2827.22     79.63 o 
   3   8   2        4.48        4.12      1.87 o 
   4   8   2        0.00        1.22      4.29 o 
   5   8   2       45.91       49.01      5.16 o 
   6   8   2        3.10        5.87      3.53 o 
   7   8   2       33.99       27.82      5.08 o 
  -8   9   2       15.59       27.33      4.28 o 
  -7   9   2       23.21       21.62      4.17 o 
  -6   9   2       39.23       34.40      4.30 o 
  -5   9   2       21.99       24.59      5.44 o 
  -4   9   2      178.80      213.51     11.00 o 
  -3   9   2      989.40     1053.21     25.76 o 
  -2   9   2       41.76       65.79      3.69 o 
  -1   9   2      346.64      325.94     11.90 o 
   0   9   2      359.69      356.35     15.30 o 
   1   9   2      214.31      236.08     22.48 o 
   2   9   2        4.43       11.75      3.50 o 
   3   9   2      257.92      272.47      6.73 o 
   4   9   2       41.44       36.45      3.33 o 
   5   9   2        1.34        0.74      2.65 o 
   6   9   2       50.92       53.08      4.94 o 
   7   9   2       22.16       30.14      5.42 o 
  -7  10   2        7.79        6.39      7.84 o 
  -6  10   2      125.27      122.38      7.39 o 
  -5  10   2       88.55       91.10      6.01 o 
  -4  10   2        8.37       12.70      2.86 o 
  -3  10   2      198.11      213.21     11.36 o 
  -2  10   2     1294.82     1360.59     21.19 o 
  -1  10   2     1058.99     1024.65     10.39 o 
   0  10   2       39.84       40.94      1.94 o 
   1  10   2      266.54      273.30     20.39 o 
   2  10   2       13.40       15.00      2.18 o 
   3  10   2       45.51       50.42      3.80 o 
   4  10   2        7.55        7.64      2.58 o 
   5  10   2        0.01        1.94      3.10 o 
   6  10   2        0.01        0.28      4.72 o 
   7  10   2       32.92       25.55     13.07 o 
  -7  11   2       17.37       14.71      4.10 o 
  -6  11   2       50.69       39.89      4.46 o 
  -5  11   2      453.68      430.64      9.81 o 
  -4  11   2       38.29       39.64      6.62 o 
  -3  11   2        4.30        2.43      2.41 o 
  -2  11   2      536.87      554.98     36.27 o 
  -1  11   2      214.47      194.95      5.46 o 
   0  11   2       46.52       54.38      2.54 o 
   1  11   2       27.95       32.14      2.54 o 
   2  11   2       17.20       17.82      2.36 o 
   3  11   2        1.67       -0.54      2.37 o 
   4  11   2        0.22       -2.58      2.58 o 
   5  11   2       17.79       14.50      3.60 o 
   6  11   2       10.82       16.07      5.30 o 
   7  11   2        0.43        1.12      4.36 o 
  -7  12   2        4.05        7.58      6.41 o 
  -6  12   2       20.47       19.35      3.96 o 
  -5  12   2       27.37       27.01      4.03 o 
  -4  12   2      116.25      112.52      5.24 o 
  -3  12   2      100.49      108.54      6.08 o 
  -2  12   2      249.74      263.50      6.72 o 
  -1  12   2        4.76       -5.07     33.76 o 
   0  12   2        4.71        5.34      1.30 o 
   1  12   2       37.50       52.52      6.99 o 
   2  12   2      170.39      183.60      5.62 o 
   3  12   2      293.53      298.59      7.55 o 
   4  12   2       81.94       67.29     10.39 o 
   5  12   2       72.45       67.79      9.92 o 
   6  12   2        8.78       -1.61      4.01 o 
  -7  13   2       10.28       14.08      4.17 o 
  -6  13   2        1.95       -1.68      3.48 o 
  -5  13   2        1.29       -3.81      3.81 o 
  -4  13   2      110.24      106.99      5.31 o 
  -3  13   2       21.36       19.96      2.89 o 
  -2  13   2       74.52       84.32      4.46 o 
  -1  13   2       18.10        6.29      8.28 o 
   0  13   2        4.38        7.55      1.38 o 
   1  13   2      182.98      187.92     16.21 o 
   2  13   2        0.24        0.39      2.22 o 
   3  13   2      292.32      302.41      7.91 o 
   4  13   2       47.94       47.44      6.50 o 
   5  13   2        9.29        7.48      3.84 o 
   6  13   2        1.38       -3.28      4.13 o 
  -7  14   2       30.33       38.91      7.79 o 
  -6  14   2        9.50        9.30      3.61 o 
  -5  14   2      160.32      166.53      6.65 o 
  -4  14   2      173.41      178.42      6.56 o 
  -3  14   2        0.00       -2.30      2.30 o 
  -2  14   2       58.71       50.71      3.78 o 
  -1  14   2       90.79       74.10      4.29 o 
   0  14   2        3.66        0.85      1.54 o 
   1  14   2        6.24        5.20      5.61 o 
   2  14   2        1.80        3.75      2.34 o 
   3  14   2      111.07      118.09      8.42 o 
   4  14   2      139.13      133.60      6.33 o 
   5  14   2       88.61       92.17      6.73 o 
   6  14   2        0.03       -3.45      3.60 o 
  -7  15   2        6.99        3.55      5.70 o 
  -6  15   2        4.95        6.99      4.08 o 
  -5  15   2       22.90       21.59      4.97 o 
  -4  15   2       17.18       15.13      4.58 o 
  -3  15   2       15.34       14.02      2.86 o 
  -2  15   2       59.00       55.43      8.70 o 
  -1  15   2       52.03       32.98     40.31 o 
   0  15   2       98.86      108.07      7.27 o 
   1  15   2      114.54      125.68     14.10 o 
   2  15   2      218.59      228.14      7.00 o 
   3  15   2        3.96        7.65      3.02 o 
   4  15   2       17.12       15.78      4.11 o 
   5  15   2        0.66        1.37      5.47 o 
   6  15   2        6.33       -1.25      4.35 o 
  -6  16   2        2.55        0.00      3.72 o 
  -5  16   2       17.27       24.59      8.92 o 
  -4  16   2       60.27       61.36      5.37 o 
  -3  16   2      104.52       87.23      5.38 o 
  -2  16   2      160.93      181.32      6.44 o 
  -1  16   2      131.40      111.05     24.17 o 
   0  16   2       57.94       49.94      3.68 o 
   1  16   2      119.70      107.10      5.11 o 
   2  16   2        0.31        2.33      2.96 o 
   3  16   2        3.66        5.46      2.84 o 
   4  16   2       15.27       20.83      3.86 o 
   5  16   2       13.11        5.02      4.29 o 
   6  16   2       36.68       37.28      5.49 o 
  -6  17   2        8.67        4.06      5.89 o 
  -5  17   2        7.87        1.02      4.34 o 
  -4  17   2       28.37       21.51      3.91 o 
  -3  17   2      124.69      130.72      6.06 o 
  -2  17   2       11.77       -5.08     11.73 o 
  -1  17   2       58.68       49.52     22.22 o 
   0  17   2      325.70      337.64     20.90 o 
   1  17   2        3.14       -1.27      3.75 o 
   2  17   2       17.78       20.53      3.37 o 
   3  17   2        5.88        7.25      3.59 o 
   4  17   2        3.07        6.81      3.15 o 
   5  17   2        3.51       -2.71      3.86 o 
  -6  18   2        0.46        2.34      8.42 o 
  -5  18   2       15.31       20.86      4.25 o 
  -4  18   2       43.80       39.40      4.57 o 
  -3  18   2        0.46       -0.75      3.35 o 
  -2  18   2      101.59      100.39     14.78 o 
  -1  18   2        5.52      -15.72     20.51 o 
   0  18   2       60.79       42.00     57.83 o 
   1  18   2      484.92      526.22     40.57 o 
   2  18   2      134.66      131.51      6.52 o 
   3  18   2      140.50      162.11      6.94 o 
   4  18   2        0.03        5.34      3.47 o 
   5  18   2        0.89        3.21      3.78 o 
  -5  19   2        0.13        0.12      5.00 o 
  -4  19   2        9.31       13.60      6.26 o 
  -3  19   2       18.23       15.56      3.97 o 
  -2  19   2        6.31       11.98      3.92 o 
  -1  19   2       41.69       44.11      4.27 o 
   0  19   2       20.74       -4.00     13.25 o 
   1  19   2       72.51       60.26      5.64 o 
   2  19   2       75.82       74.36      5.47 o 
   3  19   2        0.61        4.64      3.25 o 
   4  19   2        0.69        0.14      3.69 o 
   5  19   2        0.00        0.79      4.90 o 
  -5  20   2       22.82       22.89      4.97 o 
  -4  20   2       70.45       85.20     11.12 o 
  -3  20   2       60.02       78.31      5.55 o 
  -2  20   2       14.91       16.73      3.74 o 
  -1  20   2        0.95      -13.26     25.74 o 
   0  20   2       14.77       15.60      4.23 o 
   1  20   2       58.67       58.67      5.18 o 
   2  20   2      154.31      172.49      7.61 o 
   3  20   2       25.46       26.29      4.72 o 
   4  20   2       12.08       10.32      3.99 o 
  -5  21   2        3.99        3.35      4.30 o 
  -4  21   2        0.00       -4.32      6.22 o 
  -3  21   2        1.47       -2.75      6.45 o 
  -2  21   2        0.23       -0.41      3.63 o 
  -1  21   2       50.88       47.58      9.17 o 
   0  21   2        0.70       -3.41      3.41 o 
   1  21   2        0.32       -5.61      5.61 o 
   2  21   2       17.44        7.97      4.44 o 
   3  21   2        3.03       -1.09      4.22 o 
   4  21   2       23.83       24.98      4.89 o 
  -4  22   2        3.41        4.91      8.78 o 
  -3  22   2       17.04       25.28      7.25 o 
  -2  22   2        8.71        8.41      6.69 o 
  -1  22   2        0.02       -2.80     11.50 o 
   0  22   2       27.94       30.47      3.18 o 
   1  22   2       64.98       63.45      6.03 o 
   2  22   2       68.97       81.02      6.29 o 
   3  22   2        2.62       -0.01      4.13 o 
  -3  23   2        9.62       11.78      4.21 o 
  -2  23   2       30.94       23.51      6.36 o 
  -1  23   2        2.43        1.13      3.24 o 
   0  23   2       58.30       51.90     10.53 o 
   1  23   2        0.75        0.30      4.07 o 
   2  23   2       40.98       46.14     11.45 o 
   3  23   2       76.39       84.48      9.34 o 
  -3  24   2        1.98        3.03      4.03 o 
  -2  24   2        6.27       -2.77      4.53 o 
  -1  24   2        0.39       -4.62      4.62 o 
   0  24   2       42.00       50.67     15.70 o 
   1  24   2       12.80       11.06      5.68 o 
   2  24   2       21.45       26.92      4.58 o 
  -1  25   2        0.56       -2.95      5.65 o 
   0  25   2        0.04       -4.43      4.43 o 
   1  25   2        0.40        4.62      4.10 o 
  -8   1   3        5.93       11.52      3.65 o 
  -7   1   3        3.48       -0.40      3.15 o 
  -6   1   3        8.97       15.77      2.71 o 
  -5   1   3      135.37      148.99      5.34 o 
  -4   1   3      950.57     1028.58     10.97 o 
  -3   1   3       82.80       80.60      7.02 o 
  -2   1   3      575.23      529.21     17.53 o 
  -1   1   3        7.18        5.11      1.88 o 
   0   1   3     1992.86     1876.72      8.00 o 
   1   1   3       36.56       35.29      2.12 o 
   2   1   3       42.24       50.33      2.77 o 
   3   1   3      164.00      149.09      4.99 o 
   4   1   3      218.17      203.84      6.17 o 
   5   1   3       71.77       74.22      4.58 o 
   6   1   3        1.13        1.10      3.07 o 
   7   1   3       10.29       16.44      4.01 o 
  -8   2   3       50.16       48.90      5.14 o 
  -7   2   3        0.34        0.59      3.27 o 
  -6   2   3        0.86        1.55      2.62 o 
  -5   2   3       47.59       61.38      5.26 o 
  -4   2   3      163.20      158.79     11.73 o 
  -3   2   3      239.97      224.72      5.29 o 
  -2   2   3       12.39        9.74      1.76 o 
  -1   2   3     2890.74     2667.12     13.60 o 
   0   2   3       21.62       30.93      1.42 o 
   1   2   3      458.22      486.16     19.59 o 
   2   2   3      298.37      297.99     11.47 o 
   3   2   3       30.65       36.45      3.10 o 
   4   2   3        8.64       11.12      2.52 o 
   5   2   3      189.71      187.95      8.52 o 
   6   2   3        0.69        3.27      3.41 o 
   7   2   3        1.32        7.71      3.77 o 
  -8   3   3        9.63        7.25      5.98 o 
  -7   3   3       30.25       29.35      4.18 o 
  -6   3   3        0.47        0.43      3.05 o 
  -5   3   3      190.47      185.84      6.15 o 
  -4   3   3        4.72        9.35      2.02 o 
  -3   3   3      446.54      418.78      7.07 o 
  -2   3   3      172.72      136.41      3.93 o 
  -1   3   3     2996.21     2675.04     56.90 o 
   0   3   3      650.14      659.05      4.96 o 
   1   3   3     1976.90     2131.49     54.83 o 
   2   3   3      316.50      280.91      6.83 o 
   3   3   3      360.78      372.75     16.89 o 
   4   3   3      384.62      389.70      8.26 o 
   5   3   3      121.32      111.82      6.34 o 
   6   3   3      240.73      213.82      7.98 o 
   7   3   3        0.03        4.56      4.15 o 
  -8   4   3       38.04       26.69      5.39 o 
  -7   4   3        2.46        8.20      3.22 o 
  -6   4   3       12.39       11.11      2.92 o 
  -5   4   3        2.84        1.84      2.39 o 
  -4   4   3       50.39       44.44      7.72 o 
  -3   4   3       57.51       58.98      2.97 o 
  -2   4   3       80.23       83.77      5.30 o 
  -1   4   3      725.62      679.46     26.75 o 
   0   4   3     2286.60     2289.95     33.41 o 
   1   4   3      703.57      801.46     10.37 o 
   2   4   3       15.78       10.82      3.64 o 
   3   4   3      128.84      130.39      4.83 o 
   4   4   3       24.95       20.43      2.90 o 
   5   4   3      144.82      152.80      6.49 o 
   6   4   3       10.00       15.57      3.55 o 
   7   4   3       27.77       29.03      4.46 o 
  -8   5   3       86.36       83.09      6.39 o 
  -7   5   3       21.06       24.01      4.18 o 
  -6   5   3        0.10       -1.54      2.67 o 
  -5   5   3       15.14       15.82      2.72 o 
  -4   5   3      144.43      141.21      6.85 o 
  -3   5   3      137.33      145.39      6.22 o 
  -2   5   3      279.76      244.53      5.24 o 
  -1   5   3      437.22      407.08      6.04 o 
   0   5   3      213.89      181.80      3.12 o 
   1   5   3       18.99       17.02      2.17 o 
   2   5   3      820.85      891.95     15.56 o 
   3   5   3      153.16      152.84      5.16 o 
   4   5   3        4.45        5.16      2.49 o 
   5   5   3      459.61      421.15     10.14 o 
   6   5   3       49.16       37.73      4.69 o 
   7   5   3        4.36        6.25      3.50 o 
  -8   6   3        7.83        8.75      4.18 o 
  -7   6   3       85.83       81.28      6.31 o 
  -6   6   3        0.57        4.78      2.73 o 
  -5   6   3        5.80        3.54      2.57 o 
  -4   6   3        0.45        1.23      3.97 o 
  -3   6   3      209.51      232.26      8.35 o 
  -2   6   3       15.65       15.25      1.80 o 
  -1   6   3        0.00        0.09      1.26 o 
   0   6   3       21.33       20.90      1.60 o 
   1   6   3       31.92       33.89      2.45 o 
   2   6   3      267.78      289.77      6.21 o 
   3   6   3        4.77        8.71      2.48 o 
   4   6   3       39.73       45.17      3.51 o 
   5   6   3       51.49       59.72      4.68 o 
   6   6   3        5.35       -0.84      4.13 o 
   7   6   3        1.49        3.50      3.64 o 
  -8   7   3        3.26        2.73      3.99 o 
  -7   7   3       28.14       26.61      4.48 o 
  -6   7   3        0.30       -4.15      4.15 o 
  -5   7   3        0.78       -1.45      2.50 o 
  -4   7   3       24.12       19.67      3.00 o 
  -3   7   3       55.13       51.28      2.93 o 
  -2   7   3      182.46      185.91      4.73 o 
  -1   7   3        7.54        9.36      2.30 o 
   0   7   3       84.51       73.72      2.36 o 
   1   7   3     1542.31     1701.88     94.35 o 
   2   7   3      526.84      615.94     22.71 o 
   3   7   3       73.62       87.65      4.10 o 
   4   7   3       71.94       66.07      4.04 o 
   5   7   3      203.83      168.04      6.88 o 
   6   7   3       83.06       87.05      7.84 o 
   7   7   3        0.51        3.57      3.81 o 
  -8   8   3        1.30        9.88      3.73 o 
  -7   8   3        0.58        3.61      3.67 o 
  -6   8   3       21.67       26.48      3.57 o 
  -5   8   3      151.48      160.30     10.56 o 
  -4   8   3      304.02      308.64      7.33 o 
  -3   8   3        4.60        3.50      2.10 o 
  -2   8   3       38.89       33.58      2.65 o 
  -1   8   3        5.19        3.57      1.63 o 
   0   8   3      247.25      238.15      3.73 o 
   1   8   3       19.90       14.71      4.39 o 
   2   8   3        1.69        3.25      1.96 o 
   3   8   3        0.63        2.09      1.77 o 
   4   8   3      105.44       96.49      4.84 o 
   5   8   3       77.33       59.28      4.89 o 
   6   8   3      169.83      168.30      7.54 o 
   7   8   3        7.59        7.31      4.02 o 
  -8   9   3        0.40       -0.99      3.99 o 
  -7   9   3        1.86       -0.44      3.77 o 
  -6   9   3        0.47       -3.28      3.28 o 
  -5   9   3        3.23       -2.23      7.79 o 
  -4   9   3      134.56      141.97      6.66 o 
  -3   9   3      143.74      147.12      4.88 o 
  -2   9   3       73.73       83.42      3.60 o 
  -1   9   3       45.38       38.45      2.74 o 
   0   9   3       70.63       69.03      2.63 o 
   1   9   3       77.58       76.74      3.68 o 
   2   9   3        5.71        9.56      2.27 o 
   3   9   3       40.20       35.74      3.63 o 
   4   9   3      105.67       99.70      9.20 o 
   5   9   3      226.27      214.05      7.91 o 
   6   9   3      116.03       98.50      6.69 o 
  -7  10   3        0.01       -0.67      3.63 o 
  -6  10   3       52.34       53.69      4.61 o 
  -5  10   3       48.63       57.13      4.45 o 
  -4  10   3       21.76       17.72      3.22 o 
  -3  10   3       69.03       67.29      6.73 o 
  -2  10   3        9.04        6.87      2.63 o 
  -1  10   3      171.88      155.60      4.72 o 
   0  10   3       11.61        9.41      1.48 o 
   1  10   3      118.81      119.53      4.35 o 
   2  10   3        0.52       -0.06      1.85 o 
   3  10   3        5.00        0.33      2.80 o 
   4  10   3       18.47       14.67      3.92 o 
   5  10   3        7.40        9.27      4.13 o 
   6  10   3       16.31       10.89      4.75 o 
  -7  11   3        7.33       -4.23      4.36 o 
  -6  11   3       71.69       73.56      8.70 o 
  -5  11   3       90.98       87.25      5.41 o 
  -4  11   3      178.36      170.41      8.49 o 
  -3  11   3       33.90       39.92      3.33 o 
  -2  11   3      656.21      598.81      9.44 o 
  -1  11   3      101.44       89.75      3.92 o 
   0  11   3      257.05      227.56      4.18 o 
   1  11   3       22.95       27.06      2.54 o 
   2  11   3        8.01        9.60      2.26 o 
   3  11   3      205.52      214.38      6.62 o 
   4  11   3       11.11        5.42      3.52 o 
   5  11   3       31.59       36.66      4.51 o 
   6  11   3      105.19       91.03      6.48 o 
  -7  12   3        1.04       -2.23      4.34 o 
  -6  12   3       34.38       31.34      4.63 o 
  -5  12   3      625.65      635.89     13.21 o 
  -4  12   3      202.36      185.08      6.63 o 
  -3  12   3        1.17       -0.99      4.15 o 
  -2  12   3       36.89       30.73      3.38 o 
  -1  12   3       29.07       27.03      7.27 o 
   0  12   3      478.66      482.69     15.44 o 
   1  12   3      211.42      224.60      8.92 o 
   2  12   3      113.36      115.34      6.73 o 
   3  12   3        3.59       -4.61      4.61 o 
   4  12   3        5.18       -1.55      3.24 o 
   5  12   3       44.78       41.04      5.91 o 
   6  12   3        2.02        8.30      3.85 o 
  -7  13   3        0.16        0.74      5.94 o 
  -6  13   3       23.59       19.10      4.74 o 
  -5  13   3       15.32       12.67      5.65 o 
  -4  13   3      105.19      118.63      9.50 o 
  -3  13   3       56.04       49.52      3.91 o 
  -2  13   3      218.35      202.48      6.23 o 
  -1  13   3       17.67       11.43      3.82 o 
   0  13   3       69.82       70.99      2.80 o 
   1  13   3       26.96       26.73      3.04 o 
   2  13   3        0.18       -2.78      2.86 o 
   3  13   3      172.88      181.40     10.79 o 
   4  13   3       11.40        5.37      3.68 o 
   5  13   3       47.06       50.16      5.04 o 
   6  13   3        9.19       16.92      5.51 o 
  -7  14   3        3.24        0.41      4.05 o 
  -6  14   3        2.08       12.13      3.66 o 
  -5  14   3      116.64      114.38      5.84 o 
  -4  14   3      245.15      237.74     11.71 o 
  -3  14   3       17.55       19.40      3.45 o 
  -2  14   3       44.85       40.75      9.36 o 
  -1  14   3       29.25       27.62      3.03 o 
   0  14   3        6.13        2.90      1.95 o 
   1  14   3        0.05       -1.71      4.27 o 
   2  14   3        5.01        1.11      2.87 o 
   3  14   3        1.75       -1.78      3.10 o 
   4  14   3       99.81       89.95      5.79 o 
   5  14   3        2.07        4.88      3.47 o 
   6  14   3        3.39        4.11      4.03 o 
  -6  15   3       74.86       78.55      6.95 o 
  -5  15   3        7.32        9.71      6.97 o 
  -4  15   3       10.42        9.45      3.68 o 
  -3  15   3       56.56       65.94      4.97 o 
  -2  15   3       68.44       56.67      3.89 o 
  -1  15   3       44.48       40.72      3.75 o 
   0  15   3      551.45      556.18     25.18 o 
   1  15   3        3.56        2.04      2.87 o 
   2  15   3       76.49       86.88      7.06 o 
   3  15   3      190.50      187.34     17.74 o 
   4  15   3       15.46        7.20      3.95 o 
   5  15   3       28.21       30.68     10.11 o 
  -6  16   3        0.81        3.61      3.75 o 
  -5  16   3        0.85       -1.95      6.43 o 
  -4  16   3       71.33       68.52      5.39 o 
  -3  16   3       19.78       22.22      5.96 o 
  -2  16   3        6.89        1.67      2.90 o 
  -1  16   3        4.11       -5.19      9.41 o 
   0  16   3       23.93       18.47      2.85 o 
   1  16   3      318.43      320.70     10.23 o 
   2  16   3       22.54       23.23      3.58 o 
   3  16   3      151.91      145.02      6.77 o 
   4  16   3       19.40       16.99      4.00 o 
   5  16   3        0.25        0.68      3.81 o 
  -6  17   3       43.60       40.31      5.98 o 
  -5  17   3       24.67       13.88      4.50 o 
  -4  17   3       12.39       10.52      3.66 o 
  -3  17   3        1.11       -6.34      6.34 o 
  -2  17   3       22.16       24.19      3.66 o 
  -1  17   3        1.11       -2.69      2.69 o 
   0  17   3      192.47      192.74      7.53 o 
   1  17   3       76.65       67.07      6.57 o 
   2  17   3        8.92       14.24      7.30 o 
   3  17   3       29.12       27.65      4.33 o 
   4  17   3        6.21        9.46      4.97 o 
   5  17   3        5.59        3.90      4.09 o 
  -6  18   3       13.18        7.17      4.61 o 
  -5  18   3        5.06        3.84      4.20 o 
  -4  18   3       26.15       24.93      4.50 o 
  -3  18   3      187.44      174.76     17.67 o 
  -2  18   3        5.02        3.40      3.71 o 
  -1  18   3        0.52       -5.84      6.83 o 
   0  18   3       30.79       22.20      6.73 o 
   1  18   3       33.87       35.27      4.53 o 
   2  18   3       26.36       43.31      4.18 o 
   3  18   3        0.31       -0.62      6.64 o 
   4  18   3       21.66       21.78      4.45 o 
  -5  19   3       28.49       30.93      9.27 o 
  -4  19   3        9.73        6.67      4.01 o 
  -3  19   3      147.55      135.63      7.03 o 
  -2  19   3        4.17        1.66      2.73 o 
  -1  19   3        0.05        0.20      2.65 o 
   0  19   3        2.19        0.97      2.38 o 
   1  19   3      214.94      247.78     20.53 o 
   2  19   3      125.04      132.64      6.80 o 
   3  19   3        4.92        6.55      7.41 o 
   4  19   3        8.20       14.05      4.08 o 
  -5  20   3        3.84        8.82      4.34 o 
  -4  20   3        0.10       -1.16      3.86 o 
  -3  20   3       36.73       38.00      7.44 o 
  -2  20   3       61.26       58.53      5.01 o 
  -1  20   3       11.29       12.58      3.45 o 
   0  20   3        4.57        3.98      4.81 o 
   1  20   3       62.87       65.67      6.17 o 
   2  20   3       45.83       48.70      5.08 o 
   3  20   3        7.89        6.66      3.89 o 
   4  20   3       20.13       30.16      4.34 o 
  -4  21   3       10.50        7.28      3.79 o 
  -3  21   3       24.48       19.37      4.58 o 
  -2  21   3       21.73       18.70      5.49 o 
  -1  21   3       10.22        6.15      5.37 o 
   0  21   3        6.31        2.33      4.34 o 
   1  21   3       47.63       47.81      8.00 o 
   2  21   3        3.76        5.04      3.71 o 
   3  21   3        2.13        8.59      3.78 o 
  -4  22   3        0.44        6.01      3.56 o 
  -3  22   3        7.26        6.99      5.58 o 
  -2  22   3       14.73        7.20      4.86 o 
  -1  22   3       15.81       11.79      4.06 o 
   0  22   3      145.86      156.03      9.96 o 
   1  22   3       82.18       94.94      7.77 o 
   2  22   3       10.58       16.07      5.35 o 
   3  22   3        4.87       19.73     13.77 o 
  -3  23   3        0.77       -3.04      3.86 o 
  -2  23   3        0.45       -4.60      4.90 o 
  -1  23   3        0.01       -3.99      3.99 o 
   0  23   3       13.60      -33.56     34.73 o 
   1  23   3        0.88       -5.86      6.87 o 
   2  23   3       31.79       37.37      5.14 o 
  -2  24   3        0.05        2.99      3.25 o 
  -1  24   3        0.87       -1.82      3.57 o 
   0  24   3       55.76       53.31      4.30 o 
   1  24   3       48.52       49.38     18.93 o 
  -8   0   4        8.28       11.73      5.07 o 
  -7   0   4       11.11       13.33      4.69 o 
  -6   0   4       38.55       33.08      5.35 o 
  -5   0   4       46.12       41.86      4.83 o 
  -4   0   4      547.56      572.50     13.37 o 
  -3   0   4        8.81        9.24      2.58 o 
  -2   0   4      425.30      334.30      9.57 o 
  -1   0   4     2993.32     2953.87     23.28 o 
   0   0   4        8.84       16.40      4.27 o 
   1   0   4       37.47       50.68      4.04 o 
   2   0   4       17.43       17.74      3.19 o 
   3   0   4      145.01      138.25      7.56 o 
   4   0   4      295.20      290.47     10.79 o 
   5   0   4        3.66       11.03      4.55 o 
   6   0   4        0.75        2.67      5.02 o 
  -8   1   4        2.51        3.97      3.41 o 
  -7   1   4       17.40       20.21      4.15 o 
  -6   1   4       28.95       26.26      3.60 o 
  -5   1   4      186.78      176.60     10.11 o 
  -4   1   4        0.25        5.06      1.79 o 
  -3   1   4      113.67      117.72      4.15 o 
  -2   1   4       97.33       83.37      3.70 o 
  -1   1   4     1716.11     1676.40     12.38 o 
   0   1   4      768.12      841.35     14.82 o 
   1   1   4       24.43       20.40      2.18 o 
   2   1   4       35.38       33.23      2.67 o 
   3   1   4        8.67       12.29      2.45 o 
   4   1   4       70.90       82.93      4.85 o 
   5   1   4      245.12      245.99      9.15 o 
   6   1   4       11.21       12.15      3.76 o 
  -8   2   4        0.71       -5.23      7.63 o 
  -7   2   4       10.63       17.71      6.90 o 
  -6   2   4        1.71       -0.23      2.98 o 
  -5   2   4      130.64      129.32      7.18 o 
  -4   2   4        4.11        3.51      2.14 o 
  -3   2   4        7.07        7.54      2.63 o 
  -2   2   4     3919.50     3660.61     41.22 o 
  -1   2   4      385.60      358.34      6.47 o 
   0   2   4        1.44        6.04      1.33 o 
   1   2   4       67.87       73.71      3.43 o 
   2   2   4      103.26      113.10      5.73 o 
   3   2   4       45.17       45.08      3.63 o 
   4   2   4      176.33      165.06     11.00 o 
   5   2   4        5.36       11.48      3.68 o 
   6   2   4       17.77       17.34      4.51 o 
  -8   3   4       10.38       11.28      3.81 o 
  -7   3   4        0.79       -2.49      3.29 o 
  -6   3   4       29.11       33.15      6.78 o 
  -5   3   4      103.92      107.13      4.99 o 
  -4   3   4       61.55       65.67      3.83 o 
  -3   3   4      101.89       94.22      3.78 o 
  -2   3   4      789.71      739.28      8.82 o 
  -1   3   4       35.01       27.56      5.91 o 
   0   3   4      547.41      580.28     13.54 o 
   1   3   4     1003.22      990.70     21.84 o 
   2   3   4       81.07       83.81      3.73 o 
   3   3   4       29.98       31.81      3.10 o 
   4   3   4        2.72        4.23      7.20 o 
   5   3   4       43.22       38.95      4.68 o 
   6   3   4        1.06        0.29      6.80 o 
  -8   4   4        0.23       -4.13      5.23 o 
  -7   4   4        5.56        7.03      3.30 o 
  -6   4   4       55.60       57.92      6.50 o 
  -5   4   4       34.82       33.72      3.53 o 
  -4   4   4       23.26       22.38      3.66 o 
  -3   4   4       11.50        7.53      2.70 o 
  -2   4   4      158.82      131.39      4.45 o 
  -1   4   4        0.17       -1.96      2.96 o 
   0   4   4      275.01      260.23      4.81 o 
   1   4   4      155.40      153.82     12.53 o 
   2   4   4      175.50      181.27      8.82 o 
   3   4   4       22.66       25.18      2.75 o 
   4   4   4      594.77      593.29     11.53 o 
   5   4   4      116.12      110.12      6.30 o 
   6   4   4        8.86       10.19      3.67 o 
  -8   5   4        0.05        4.77      3.75 o 
  -7   5   4       17.07       22.14      4.01 o 
  -6   5   4       35.41       38.11      4.04 o 
  -5   5   4       47.38       48.03      3.80 o 
  -4   5   4        9.60        5.91      2.32 o 
  -3   5   4       87.25       74.89      3.55 o 
  -2   5   4        0.08       -1.92      1.92 o 
  -1   5   4      441.17      402.42      7.46 o 
   0   5   4       18.42       18.56      1.61 o 
   1   5   4      626.55      665.20     33.97 o 
   2   5   4      108.90      103.37      4.43 o 
   3   5   4       20.86       23.30      3.03 o 
   4   5   4      618.45      658.42     14.36 o 
   5   5   4      166.90      163.70      7.10 o 
   6   5   4       65.46       63.60      7.63 o 
  -8   6   4       12.21        6.84      4.78 o 
  -7   6   4        1.34        1.38      3.54 o 
  -6   6   4       30.48       36.20      5.21 o 
  -5   6   4       90.15       98.19      5.07 o 
  -4   6   4        0.92       -0.62      3.73 o 
  -3   6   4        0.53       -0.65      1.86 o 
  -2   6   4       81.61       80.70      3.65 o 
  -1   6   4      215.36      190.23      5.06 o 
   0   6   4       37.78       34.19      1.90 o 
   1   6   4       45.87       40.02      3.15 o 
   2   6   4      222.15      231.53      6.55 o 
   3   6   4        9.75       13.33      2.64 o 
   4   6   4        6.38       15.41      8.24 o 
   5   6   4       31.80       33.38      4.43 o 
   6   6   4        2.50        4.31      9.39 o 
  -8   7   4       25.54       28.71     10.09 o 
  -7   7   4       22.04       27.55      4.30 o 
  -6   7   4        5.41        1.00      3.28 o 
  -5   7   4       26.59       28.82      3.78 o 
  -4   7   4       29.96       25.65      3.38 o 
  -3   7   4       51.80       52.20      3.41 o 
  -2   7   4      152.81      143.04      9.57 o 
  -1   7   4       95.15       82.71      5.80 o 
   0   7   4        2.30        3.21      1.21 o 
   1   7   4      352.70      371.50      7.35 o 
   2   7   4       94.18       99.11      6.31 o 
   3   7   4       13.47       16.38      2.67 o 
   4   7   4      251.72      235.76      7.73 o 
   5   7   4      150.30      138.87      6.93 o 
   6   7   4       12.66       15.38      9.31 o 
  -7   8   4       24.19       37.50      8.14 o 
  -6   8   4        7.67        0.21      3.42 o 
  -5   8   4       12.52       16.67      7.93 o 
  -4   8   4      248.50      247.81      7.15 o 
  -3   8   4      170.85      172.26      5.49 o 
  -2   8   4      233.78      206.08      6.59 o 
  -1   8   4       43.41       43.35      2.82 o 
   0   8   4      104.20      108.57      3.86 o 
   1   8   4       10.22       11.01      2.23 o 
   2   8   4       75.53       80.64      4.93 o 
   3   8   4        6.64       10.35      2.58 o 
   4   8   4       30.01       32.96      4.29 o 
   5   8   4        4.62       -2.48      3.67 o 
   6   8   4       13.55       12.88      6.80 o 
  -7   9   4      124.65      127.43      7.19 o 
  -6   9   4      165.41      144.94      7.07 o 
  -5   9   4        2.81        4.17      2.82 o 
  -4   9   4        4.50        5.91      2.70 o 
  -3   9   4      339.04      357.01      7.85 o 
  -2   9   4      184.53      176.10      5.59 o 
  -1   9   4       11.14       13.48      2.11 o 
   0   9   4        1.13        1.88      1.25 o 
   1   9   4        2.52        6.94      3.33 o 
   2   9   4       18.01       22.68      3.10 o 
   3   9   4        6.07        9.57      2.55 o 
   4   9   4       41.65       39.20      4.62 o 
   5   9   4        3.29        7.88      3.60 o 
   6   9   4        7.28        7.68      4.30 o 
  -7  10   4       10.26       10.68      4.03 o 
  -6  10   4      167.91      197.97      7.83 o 
  -5  10   4       15.63       17.20      3.31 o 
  -4  10   4        9.19        9.45      4.72 o 
  -3  10   4       23.78       19.10      2.90 o 
  -2  10   4       67.17       59.36      3.56 o 
  -1  10   4      173.87      171.42     11.78 o 
   0  10   4       86.99       72.33      3.65 o 
   1  10   4      181.45      187.12      8.78 o 
   2  10   4       13.39       20.86      4.76 o 
   3  10   4        3.82        4.55      2.60 o 
   4  10   4        4.14        9.24      3.22 o 
   5  10   4       12.76       10.33     12.74 o 
   6  10   4       61.94       55.89      5.74 o 
  -7  11   4        0.51        0.25      9.46 o 
  -6  11   4        8.83        5.26      5.73 o 
  -5  11   4       21.53       23.02      3.38 o 
  -4  11   4       16.87       19.87      3.03 o 
  -3  11   4       43.32       43.09      3.64 o 
  -2  11   4      155.58      158.08      5.52 o 
  -1  11   4       79.41       72.52      4.74 o 
   0  11   4        3.25        5.48      1.93 o 
   1  11   4        2.52        4.18      3.12 o 
   2  11   4       14.59       14.46      2.96 o 
   3  11   4        2.61       -2.95      3.10 o 
   4  11   4       22.04       19.40      3.83 o 
   5  11   4        3.95        2.14      3.68 o 
   6  11   4        9.22       12.11      6.22 o 
  -7  12   4       31.78       37.86      4.97 o 
  -6  12   4        8.61        8.87      4.36 o 
  -5  12   4        7.49        8.19      3.22 o 
  -4  12   4       78.17       66.89      4.79 o 
  -3  12   4        1.45        0.01      2.52 o 
  -2  12   4        0.61        0.83      2.27 o 
  -1  12   4       50.93       43.15      3.52 o 
   0  12   4      243.79      241.28      5.55 o 
   1  12   4       31.92       30.70      3.49 o 
   2  12   4       51.79       54.25      4.04 o 
   3  12   4      275.24      264.54      8.05 o 
   4  12   4       78.25       76.24     14.24 o 
   5  12   4        0.82        8.34      3.35 o 
  -7  13   4       10.13        7.98      3.83 o 
  -6  13   4       16.05       17.35      3.81 o 
  -5  13   4       35.83       22.58      4.18 o 
  -4  13   4        6.55        3.84      7.32 o 
  -3  13   4        4.60        4.30      2.46 o 
  -2  13   4       16.38       10.67      2.78 o 
  -1  13   4        1.17       -0.78      4.58 o 
   0  13   4       16.12       15.98      2.50 o 
   1  13   4      127.65      131.81      8.89 o 
   2  13   4      196.90      200.86      7.00 o 
   3  13   4       93.40       99.07      5.83 o 
   4  13   4        6.13        5.86      3.66 o 
   5  13   4        2.13       -0.86      5.28 o 
  -6  14   4        0.16        0.88      3.59 o 
  -5  14   4        3.07       -0.53      6.85 o 
  -4  14   4       27.55       18.31      3.72 o 
  -3  14   4        0.17        0.33      2.82 o 
  -2  14   4       32.91       34.99      4.18 o 
  -1  14   4      154.66      131.08      5.61 o 
   0  14   4       48.78       48.52      3.05 o 
   1  14   4        7.99        9.63      2.97 o 
   2  14   4       25.15       31.65      5.33 o 
   3  14   4       12.96       14.70      3.62 o 
   4  14   4       95.16       80.70     10.49 o 
   5  14   4        3.05       10.35      3.76 o 
  -6  15   4       12.83       14.37      8.21 o 
  -5  15   4       11.64        7.79      3.61 o 
  -4  15   4        4.69       -0.53      2.92 o 
  -3  15   4        0.16       -0.99      2.60 o 
  -2  15   4        0.14        1.03      2.39 o 
  -1  15   4        9.52        5.47      5.14 o 
   0  15   4      442.53      443.97      7.24 o 
   1  15   4       28.57       31.19      3.75 o 
   2  15   4        5.42        6.99      4.83 o 
   3  15   4        2.23        4.67      3.47 o 
   4  15   4       10.14       11.83      4.26 o 
   5  15   4        2.20       -1.03      3.72 o 
  -6  16   4       10.58       10.78      4.28 o 
  -5  16   4       17.53        9.56      5.61 o 
  -4  16   4        0.15       -0.64      3.47 o 
  -3  16   4       80.05       71.56      4.99 o 
  -2  16   4        8.46       10.15      2.77 o 
  -1  16   4      141.83      129.23      5.64 o 
   0  16   4      783.63      765.28     30.87 o 
   1  16   4       29.35       34.41      4.07 o 
   2  16   4       27.40       25.46      3.98 o 
   3  16   4        7.93        4.65      4.06 o 
   4  16   4        0.00        1.83      4.48 o 
  -6  17   4       26.15       21.61      7.27 o 
  -5  17   4       32.66       31.24      4.93 o 
  -4  17   4       64.56       67.35      5.04 o 
  -3  17   4       20.93       31.26      8.54 o 
  -2  17   4        8.82       10.09      3.97 o 
  -1  17   4        7.45       -3.63     13.84 o 
   0  17   4       32.51       30.73      5.70 o 
   1  17   4       15.83       21.28      7.56 o 
   2  17   4        0.24        2.04      4.93 o 
   3  17   4       20.02       29.31      4.01 o 
   4  17   4        0.45        6.15      3.62 o 
  -5  18   4       20.81       17.24      4.65 o 
  -4  18   4        3.97        2.72      3.68 o 
  -3  18   4       14.35       22.84      3.77 o 
  -2  18   4        9.17       11.90      3.11 o 
  -1  18   4      196.21      193.89     11.71 o 
   0  18   4        3.41        5.51      2.50 o 
   1  18   4        1.08        0.49      3.87 o 
   2  18   4        7.85        4.87      3.66 o 
   3  18   4        0.00        1.23      5.58 o 
   4  18   4        0.03       -3.35      3.63 o 
  -5  19   4       11.32        5.37      4.21 o 
  -4  19   4        1.47       -0.71      3.70 o 
  -3  19   4        4.17        3.66      7.25 o 
  -2  19   4       12.64       11.05      3.58 o 
  -1  19   4       89.07       65.93      7.41 o 
   0  19   4        9.81       12.35      3.35 o 
   1  19   4        4.87       -0.62      3.27 o 
   2  19   4       50.41       54.93      5.04 o 
   3  19   4        0.17       -0.95      3.83 o 
  -4  20   4        0.37       -1.45      3.86 o 
  -3  20   4       18.09       17.62      4.33 o 
  -2  20   4        3.13        0.85     11.97 o 
  -1  20   4        1.76       -3.96      3.96 o 
   0  20   4        0.56        0.89      3.60 o 
   1  20   4        3.04       -1.45      8.56 o 
   2  20   4        1.26       -6.96      9.50 o 
   3  20   4        4.39        7.89      4.17 o 
  -4  21   4        0.12        3.74      3.27 o 
  -3  21   4        6.59        3.15      3.78 o 
  -2  21   4        0.25        4.83      2.91 o 
  -1  21   4       31.33       36.15      4.42 o 
   0  21   4       11.27       14.09      3.66 o 
   1  21   4       38.83       43.05      5.02 o 
   2  21   4       39.09       50.77      7.48 o 
  -3  22   4        1.35        3.20      5.11 o 
  -2  22   4        0.01        1.26      3.16 o 
  -1  22   4       21.71       19.84      6.99 o 
   0  22   4       34.64       32.37      3.65 o 
   1  22   4        7.47        6.60      4.74 o 
   2  22   4        2.59        0.72      3.97 o 
  -2  23   4        2.81        1.81      3.65 o 
  -1  23   4        3.12       -3.79      7.63 o 
   0  23   4        6.47        4.32      3.27 o 
  -8   1   5        0.59       -2.07      3.58 o 
  -7   1   5        0.05       -2.46      3.25 o 
  -6   1   5        0.99       -0.15      2.86 o 
  -5   1   5        5.68        7.67      2.77 o 
  -4   1   5       36.63       40.01      4.18 o 
  -3   1   5        7.22        4.71      4.74 o 
  -2   1   5      353.60      319.00      7.03 o 
  -1   1   5       10.10        7.79      2.15 o 
   0   1   5       61.39       62.85      3.41 o 
   1   1   5       18.43       17.07      2.38 o 
   2   1   5      117.41      114.08      5.07 o 
   3   1   5     1634.67     1705.23     17.44 o 
   4   1   5       70.89       75.93      4.96 o 
   5   1   5        2.55        0.85      3.53 o 
   6   1   5        6.66       -1.60      4.21 o 
  -8   2   5        0.20       -1.59      3.82 o 
  -7   2   5        3.72        5.52      3.03 o 
  -6   2   5        1.13        2.09      2.80 o 
  -5   2   5       13.05       17.05      3.50 o 
  -4   2   5       15.48       12.41      2.74 o 
  -3   2   5       60.28       55.45      4.39 o 
  -2   2   5      269.83      259.74      6.52 o 
  -1   2   5        8.21        2.40      4.62 o 
   0   2   5       21.80       20.46      3.31 o 
   1   2   5        0.89        4.06      1.96 o 
   2   2   5      118.28      113.97      5.07 o 
   3   2   5      307.72      289.10      8.31 o 
   4   2   5       42.74       45.96      4.48 o 
   5   2   5        3.41        3.64      3.31 o 
   6   2   5        1.15        4.71      5.77 o 
  -8   3   5        0.00       -4.23      4.23 o 
  -7   3   5        1.95       -3.82      3.82 o 
  -6   3   5        4.03       -1.91      3.39 o 
  -5   3   5       71.47       78.72      4.56 o 
  -4   3   5       18.34       17.00      2.93 o 
  -3   3   5       19.58       19.73      4.32 o 
  -2   3   5      186.49      162.93      5.26 o 
  -1   3   5        0.09        4.01      3.17 o 
   0   3   5       84.86       81.85      2.73 o 
   1   3   5      319.91      334.58      7.37 o 
   2   3   5       45.97       52.98      5.02 o 
   3   3   5       11.41       15.10      3.51 o 
   4   3   5      298.35      306.34     15.49 o 
   5   3   5       55.57       60.38      4.98 o 
   6   3   5       15.89       17.96      4.33 o 
  -8   4   5        8.31       10.09      4.14 o 
  -7   4   5       17.56       16.77      3.88 o 
  -6   4   5        2.28        0.04      3.52 o 
  -5   4   5        0.20       -2.75      2.75 o 
  -4   4   5       22.09       19.66      2.60 o 
  -3   4   5      223.61      222.38      6.27 o 
  -2   4   5      769.23      701.07      9.98 o 
  -1   4   5      204.51      194.97      5.59 o 
   0   4   5        0.32        2.03      2.37 o 
   1   4   5       18.27       19.53      2.49 o 
   2   4   5      433.09      407.96      8.67 o 
   3   4   5       10.89       17.77      5.14 o 
   4   4   5       85.47       91.08      5.99 o 
   5   4   5       23.17       10.77      6.83 o 
   6   4   5       25.17       18.17      8.40 o 
  -7   5   5        8.87        9.67      3.66 o 
  -6   5   5        8.28        6.94      3.21 o 
  -5   5   5       21.82       27.42      4.13 o 
  -4   5   5        9.12        6.44      2.86 o 
  -3   5   5      150.23      149.97      5.52 o 
  -2   5   5        1.04        0.11      2.50 o 
  -1   5   5      161.46      164.02      9.88 o 
   0   5   5        7.33        3.28      2.41 o 
   1   5   5      106.08      111.87      4.70 o 
   2   5   5       18.26       20.90      3.15 o 
   3   5   5        8.45        4.08      3.07 o 
   4   5   5      190.64      174.38      9.85 o 
   5   5   5       43.48       42.75     12.04 o 
   6   5   5        0.00        0.91      3.76 o 
  -7   6   5       13.63       16.50      4.03 o 
  -6   6   5        0.36        0.21      3.05 o 
  -5   6   5        2.98        7.58      3.68 o 
  -4   6   5      110.12      113.10      5.14 o 
  -3   6   5      354.38      327.72      8.35 o 
  -2   6   5       69.43       64.95      3.73 o 
  -1   6   5      136.32      127.05      4.74 o 
   0   6   5       54.07       47.77      3.42 o 
   1   6   5       31.90       34.93      3.03 o 
   2   6   5       31.44       33.62      3.28 o 
   3   6   5      122.34      115.29      5.51 o 
   4   6   5        2.86        2.81      3.34 o 
   5   6   5       14.43        5.92      6.34 o 
   6   6   5        5.27       -0.02      4.13 o 
  -7   7   5       27.01       23.07      4.95 o 
  -6   7   5        0.00       -1.76      3.19 o 
  -5   7   5       31.93       35.72      3.82 o 
  -4   7   5        0.49        3.87      2.29 o 
  -3   7   5       27.95       33.09      6.92 o 
  -2   7   5        0.06       -0.42      2.14 o 
  -1   7   5        0.18        0.40      2.16 o 
   0   7   5      156.31      156.93      3.94 o 
   1   7   5        0.02       -1.46      2.39 o 
   2   7   5       10.04        8.46      2.67 o 
   3   7   5        1.36        1.17      4.55 o 
   4   7   5       10.07       15.13      4.81 o 
   5   7   5        0.06        4.84      5.07 o 
  -7   8   5       29.01       40.80      4.87 o 
  -6   8   5       15.82       17.60      3.75 o 
  -5   8   5       50.87       55.67      4.25 o 
  -4   8   5        0.42        1.31      2.46 o 
  -3   8   5      296.46      290.39      7.55 o 
  -2   8   5      100.37       81.46      4.28 o 
  -1   8   5       19.32       23.11      2.77 o 
   0   8   5       10.73       11.67      1.81 o 
   1   8   5      105.42       95.77      4.75 o 
   2   8   5        2.19        2.09      2.52 o 
   3   8   5        2.48        0.50      2.89 o 
   4   8   5        0.38       -1.45      3.43 o 
   5   8   5       50.86       47.71      4.65 o 
  -7   9   5        1.57       -4.11      4.11 o 
  -6   9   5        0.00        1.49      3.40 o 
  -5   9   5       18.21       20.36      3.58 o 
  -4   9   5       31.99       25.64      4.55 o 
  -3   9   5       23.17       21.96      3.30 o 
  -2   9   5       19.97       12.11      2.95 o 
  -1   9   5       40.67       37.54      3.33 o 
   0   9   5       34.76       34.35      2.26 o 
   1   9   5        0.42        3.20      2.33 o 
   2   9   5        2.65        4.18      2.46 o 
   3   9   5       10.48        7.04      2.94 o 
   4   9   5        0.09       -0.42      3.26 o 
   5   9   5        0.63       -0.43      4.76 o 
  -7  10   5        6.49        6.34      4.25 o 
  -6  10   5      172.25      169.52      7.81 o 
  -5  10   5        6.58        5.90      4.06 o 
  -4  10   5        1.95        5.01      2.27 o 
  -3  10   5       13.36        9.92      6.22 o 
  -2  10   5        4.34       -0.37      3.78 o 
  -1  10   5      466.85      470.30      9.36 o 
   0  10   5        1.19        1.65      1.99 o 
   1  10   5        2.43        9.01      2.51 o 
   2  10   5       10.53        9.76      2.97 o 
   3  10   5       18.12       17.69      3.58 o 
   4  10   5        0.51        0.22      3.27 o 
   5  10   5        0.07        4.88      3.75 o 
  -7  11   5       12.44       13.14      4.48 o 
  -6  11   5        4.38        0.63      3.84 o 
  -5  11   5       23.63       24.30      3.75 o 
  -4  11   5        0.06        0.89      2.42 o 
  -3  11   5        1.02       -1.62      3.31 o 
  -2  11   5      177.43      153.23      6.18 o 
  -1  11   5      114.15      109.10      4.89 o 
   0  11   5       18.03       16.97      2.06 o 
   1  11   5       57.33       61.12      8.85 o 
   2  11   5        3.25        2.61      3.19 o 
   3  11   5       11.75        9.51      3.94 o 
   4  11   5       29.54       22.61      8.61 o 
   5  11   5        0.01        4.86      3.63 o 
  -6  12   5       15.84       18.48      3.94 o 
  -5  12   5        0.44        2.28      2.95 o 
  -4  12   5        6.08        7.19      4.50 o 
  -3  12   5       68.90       68.49      4.66 o 
  -2  12   5      322.53      300.02     17.32 o 
  -1  12   5       75.25       83.24      5.75 o 
   0  12   5        3.71        1.61      2.64 o 
   1  12   5        0.88        1.20      5.14 o 
   2  12   5        3.20        3.17      3.06 o 
   3  12   5       43.45       45.56      7.16 o 
   4  12   5        0.28        0.80      5.00 o 
   5  12   5        4.64       11.83      3.72 o 
  -6  13   5       10.56       12.18      4.79 o 
  -5  13   5        5.89        6.68      3.30 o 
  -4  13   5        0.43       -3.12      3.12 o 
  -3  13   5       18.89       15.05      3.23 o 
  -2  13   5      277.02      274.29     11.64 o 
  -1  13   5      206.47      214.44      7.33 o 
   0  13   5       22.73       22.12      2.49 o 
   1  13   5       35.90       35.24      7.53 o 
   2  13   5      132.05      144.87     13.68 o 
   3  13   5      116.40      115.46     14.59 o 
   4  13   5        4.24        3.04      6.57 o 
  -6  14   5        1.35        1.97      3.45 o 
  -5  14   5        1.65       -1.34      4.01 o 
  -4  14   5        0.30        7.08      2.93 o 
  -3  14   5        0.01       -2.70      2.70 o 
  -2  14   5       69.48       72.41      5.14 o 
  -1  14   5       71.53       61.49      5.14 o 
   0  14   5       75.08       80.42      5.12 o 
   1  14   5        1.12       -2.25      3.00 o 
   2  14   5       12.91       15.81      3.98 o 
   3  14   5       95.81      111.83     13.37 o 
   4  14   5       17.59       19.87      7.77 o 
  -6  15   5        0.00        1.79      3.24 o 
  -5  15   5        2.64        3.47      4.62 o 
  -4  15   5        2.00       -1.70      3.13 o 
  -3  15   5        0.95        5.49      2.79 o 
  -2  15   5        2.00       -3.22      3.22 o 
  -1  15   5      262.48      258.27      9.01 o 
   0  15   5        1.39       -1.49      4.61 o 
   1  15   5        1.54        2.73      3.71 o 
   2  15   5      240.84      236.09     14.24 o 
   3  15   5        0.25       -2.19      5.70 o 
   4  15   5        0.30        0.04      5.28 o 
  -5  16   5        0.50        2.83      3.59 o 
  -4  16   5        4.05        9.46      3.37 o 
  -3  16   5        0.00       -1.08      3.08 o 
  -2  16   5       79.58       74.95      5.12 o 
  -1  16   5        9.12       -2.23      3.83 o 
   0  16   5      154.65      159.51      7.53 o 
   1  16   5       66.59       68.75      5.75 o 
   2  16   5       72.79       86.94      5.81 o 
   3  16   5       10.33        7.33      4.15 o 
   4  16   5        1.03        0.25      5.21 o 
  -5  17   5       15.28       15.02      8.96 o 
  -4  17   5        1.28       -3.78      3.78 o 
  -3  17   5       56.46       62.26      4.96 o 
  -2  17   5       12.51       13.45      3.31 o 
  -1  17   5       40.51       45.37      4.78 o 
   0  17   5       56.84       58.71      3.61 o 
   1  17   5       20.67       27.88      4.15 o 
   2  17   5        1.41       -3.64      3.64 o 
   3  17   5        6.41        5.32      4.28 o 
  -5  18   5        5.05        9.86      3.32 o 
  -4  18   5       65.06       72.36      5.65 o 
  -3  18   5        8.13        8.66      5.21 o 
  -2  18   5        2.28       -0.95      3.38 o 
  -1  18   5       21.74       22.82      6.87 o 
   0  18   5       10.98       10.73      3.14 o 
   1  18   5        0.00        4.44      7.41 o 
   2  18   5       10.89       16.14      4.25 o 
   3  18   5        9.72       11.73      5.14 o 
  -4  19   5       41.07       46.05      5.15 o 
  -3  19   5        0.74       -3.06      3.47 o 
  -2  19   5       27.95       31.42      4.60 o 
  -1  19   5        2.26       -0.66      3.55 o 
   0  19   5       10.48        2.67      4.00 o 
   1  19   5       13.51       13.18      3.96 o 
   2  19   5        0.55        1.59      7.44 o 
  -4  20   5        9.08        8.70      4.17 o 
  -3  20   5       28.07       32.62      4.32 o 
  -2  20   5        2.70       -1.71      3.54 o 
  -1  20   5        2.08       -0.22      3.65 o 
   0  20   5        2.80        7.59      3.97 o 
   1  20   5        5.88        4.24      4.19 o 
   2  20   5        9.79       16.22      4.41 o 
  -3  21   5       11.98       19.83      4.20 o 
  -2  21   5       12.51       17.11      4.14 o 
  -1  21   5        0.69       -3.67      3.67 o 
   0  21   5        0.02       -2.91      2.91 o 
   1  21   5        0.48        2.66      6.19 o 
  -1  22   5        0.03       -3.47      3.47 o 
  -7   0   6        3.19        1.92      4.79 o 
  -6   0   6        0.00        2.91      5.16 o 
  -5   0   6       59.37       59.64      6.05 o 
  -4   0   6       45.71       44.16      5.35 o 
  -3   0   6      382.42      358.09     11.68 o 
  -2   0   6        0.00        2.30      3.33 o 
  -1   0   6       25.90       25.15      4.46 o 
   0   0   6       37.43       51.94      7.53 o 
   1   0   6      205.43      206.24      9.29 o 
   2   0   6        6.59        5.77      4.46 o 
   3   0   6       22.73       32.61      5.82 o 
   4   0   6        3.08       -3.00      5.35 o 
   5   0   6       11.73        8.31      6.34 o 
  -7   1   6        1.28       -3.62      3.62 o 
  -6   1   6       31.56       28.38      4.43 o 
  -5   1   6        2.57        2.87      4.65 o 
  -4   1   6        1.01        0.40      2.68 o 
  -3   1   6       12.35       18.17      4.13 o 
  -2   1   6      255.58      240.07      6.68 o 
  -1   1   6       37.90       40.93      3.21 o 
   0   1   6        6.70        4.51      3.99 o 
   1   1   6      103.50      104.74      5.01 o 
   2   1   6       51.14       53.23      4.51 o 
   3   1   6       33.43       35.94      6.08 o 
   4   1   6      132.22      133.49      6.93 o 
   5   1   6       11.29       12.93      4.01 o 
  -7   2   6        7.78       10.47      3.55 o 
  -6   2   6       34.89       40.57      9.06 o 
  -5   2   6        0.05        5.83      2.59 o 
  -4   2   6       83.75       84.76      4.93 o 
  -3   2   6      100.16       80.22      4.58 o 
  -2   2   6        5.88        5.54      3.33 o 
  -1   2   6       33.55       33.94      3.17 o 
   0   2   6        0.29       -0.26      1.71 o 
   1   2   6       71.11       61.58      4.53 o 
   2   2   6       80.55       79.34      4.91 o 
   3   2   6       80.05       77.36      5.09 o 
   4   2   6        0.69        5.53      4.55 o 
   5   2   6        0.48       -5.42      5.42 o 
  -7   3   6        0.00       -1.89      4.34 o 
  -6   3   6       14.92        9.43      5.51 o 
  -5   3   6       42.82       42.22      4.26 o 
  -4   3   6       93.11       91.18      5.14 o 
  -3   3   6       34.64       28.89      5.55 o 
  -2   3   6       85.12       76.99      6.03 o 
  -1   3   6       36.44       26.05      5.61 o 
   0   3   6       80.01       78.31      3.13 o 
   1   3   6      184.39      193.49      6.49 o 
   2   3   6       44.81       45.04      4.18 o 
   3   3   6       23.60       30.32      4.26 o 
   4   3   6       11.70        7.92      3.88 o 
   5   3   6       22.11       22.82      5.94 o 
  -7   4   6        0.72        2.21      3.40 o 
  -6   4   6        3.10        3.64      3.52 o 
  -5   4   6       71.91       74.87      5.08 o 
  -4   4   6       62.25       71.86      4.38 o 
  -3   4   6      126.78      123.14      7.37 o 
  -2   4   6        0.90       -1.42      2.35 o 
  -1   4   6       93.62       95.27      4.53 o 
   0   4   6        0.72       -2.16      2.16 o 
   1   4   6      492.21      426.15     11.40 o 
   2   4   6      415.56      433.12     13.28 o 
   3   4   6      135.03      129.16      6.38 o 
   4   4   6        1.55       -1.41      3.68 o 
   5   4   6        4.71        7.84      3.87 o 
  -7   5   6        0.86       -2.89      3.65 o 
  -6   5   6        0.07        3.31      2.92 o 
  -5   5   6        0.28       -0.31      3.08 o 
  -4   5   6        0.71       -3.06      3.06 o 
  -3   5   6      120.06      115.04     10.07 o 
  -2   5   6        2.39        2.14      3.33 o 
  -1   5   6        0.47        3.92      2.13 o 
   0   5   6      253.70      258.69      5.23 o 
   1   5   6        0.87        1.51      3.24 o 
   2   5   6      140.19      131.28      6.34 o 
   3   5   6       12.33       17.02      5.91 o 
   4   5   6        1.15       -4.67      4.67 o 
   5   5   6        0.79       -1.90      3.67 o 
  -7   6   6        0.04       -3.41      3.53 o 
  -6   6   6        2.66        1.32      3.53 o 
  -5   6   6        2.64        1.67      3.14 o 
  -4   6   6       22.70       22.37      4.06 o 
  -3   6   6       36.13       33.61      3.94 o 
  -2   6   6      119.01      126.44      5.44 o 
  -1   6   6        7.21        3.47      2.72 o 
   0   6   6       39.81       44.44      4.42 o 
   1   6   6       65.47       68.54      4.93 o 
   2   6   6       64.69       71.35      4.78 o 
   3   6   6        1.70       -1.02      3.51 o 
   4   6   6        3.42        2.90      4.06 o 
   5   6   6        0.02        1.17      6.12 o 
  -7   7   6        7.20       16.00      3.34 o 
  -6   7   6        0.15       -3.48      3.48 o 
  -5   7   6        1.41        0.81      2.81 o 
  -4   7   6       99.15      103.26      5.29 o 
  -3   7   6      352.62      354.50      8.97 o 
  -2   7   6       47.62       57.14      4.00 o 
  -1   7   6        1.06        3.09      2.41 o 
   0   7   6      232.19      233.95      7.53 o 
   1   7   6       16.57       21.55      3.56 o 
   2   7   6       51.68       60.15      8.85 o 
   3   7   6        3.41        2.22      4.90 o 
   4   7   6        3.24       11.86      3.43 o 
   5   7   6        7.23        4.49      4.23 o 
  -7   8   6        7.98        7.56      4.42 o 
  -6   8   6       10.83       10.06      3.88 o 
  -5   8   6        0.51       44.98     30.62 o 
  -4   8   6       49.82       44.39      4.25 o 
  -3   8   6      386.21      372.26      9.16 o 
  -2   8   6        8.28        7.13      4.58 o 
  -1   8   6       13.66        8.96      2.71 o 
   0   8   6      150.71      142.14      4.33 o 
   1   8   6       40.64       36.52      3.53 o 
   2   8   6       54.38       63.26      4.51 o 
   3   8   6        6.77        6.81      3.20 o 
   4   8   6       24.66       15.87      4.79 o 
  -7   9   6       39.44       37.17      7.88 o 
  -6   9   6        1.97        1.72      6.76 o 
  -5   9   6        9.68        7.37      3.75 o 
  -4   9   6       14.51       22.41      5.91 o 
  -3   9   6       35.41       33.92      4.33 o 
  -2   9   6       25.85       24.57      7.60 o 
  -1   9   6        7.76        9.66      2.64 o 
   0   9   6        2.53        6.31      1.86 o 
   1   9   6       18.47       10.01      3.68 o 
   2   9   6        1.57       -1.55      3.12 o 
   3   9   6        7.57        6.85      4.04 o 
   4   9   6        7.50       -1.58      6.92 o 
  -6  10   6        6.67        4.56      3.75 o 
  -5  10   6       59.93       50.30      5.08 o 
  -4  10   6       98.98       95.71     15.30 o 
  -3  10   6       33.48       37.94      4.27 o 
  -2  10   6        5.41        9.61      2.84 o 
  -1  10   6        1.53        4.94      4.83 o 
   0  10   6       41.23       40.98      2.81 o 
   1  10   6       43.87       41.34      4.11 o 
   2  10   6       71.33       73.27      9.57 o 
   3  10   6        6.18        6.31      4.60 o 
   4  10   6       28.90       32.95      5.11 o 
  -6  11   6        1.65        1.29      3.62 o 
  -5  11   6       10.98       10.97      6.64 o 
  -4  11   6        4.90        7.26      3.49 o 
  -3  11   6        0.27       -2.11      2.67 o 
  -2  11   6       23.78       25.05      5.61 o 
  -1  11   6        1.38       -1.96      2.58 o 
   0  11   6        3.83        2.48      2.32 o 
   1  11   6       11.93       21.84      4.79 o 
   2  11   6        0.16       -0.42      3.28 o 
   3  11   6        2.21       -0.89      3.25 o 
   4  11   6       16.28       16.75      4.60 o 
  -6  12   6        0.51       -1.67      7.53 o 
  -5  12   6        5.02       -1.82      3.55 o 
  -4  12   6       42.31       42.19      4.49 o 
  -3  12   6       12.75       12.14      3.38 o 
  -2  12   6       13.26       10.33      2.84 o 
  -1  12   6        4.63        4.03      5.02 o 
   0  12   6       28.51       31.56      2.73 o 
   1  12   6       33.56       35.39      4.34 o 
   2  12   6       33.24       39.44      4.88 o 
   3  12   6        0.00       -0.85      3.65 o 
   4  12   6        2.93        7.48      3.89 o 
  -6  13   6        2.94       -3.93      3.93 o 
  -5  13   6        0.00       -0.25      3.03 o 
  -4  13   6        0.85       -3.15      3.15 o 
  -3  13   6        0.26        2.34      2.93 o 
  -2  13   6        0.08       -3.03      3.03 o 
  -1  13   6       43.83       43.16      3.99 o 
   0  13   6       20.04       23.57      2.66 o 
   1  13   6       19.46       14.19      3.68 o 
   2  13   6        5.95        2.23      3.83 o 
   3  13   6       19.94       20.50      4.26 o 
  -5  14   6        1.25        3.14      3.14 o 
  -4  14   6       37.33       42.28      4.62 o 
  -3  14   6       13.38       13.68      3.78 o 
  -2  14   6       19.37       17.84      4.88 o 
  -1  14   6       10.24        8.23      3.63 o 
   0  14   6        1.17       -0.73      2.60 o 
   1  14   6        0.40        6.62      3.05 o 
   2  14   6        4.06        0.18      3.72 o 
   3  14   6       10.38        1.79      4.05 o 
  -5  15   6        4.36        5.98      3.55 o 
  -4  15   6        7.46        7.70      3.96 o 
  -3  15   6        8.19       11.97      6.36 o 
  -2  15   6       39.03       50.33      4.56 o 
  -1  15   6       94.58       86.06      6.07 o 
   0  15   6       22.65       21.19      2.87 o 
   1  15   6       19.05       15.21      4.20 o 
   2  15   6       37.59       42.16      5.16 o 
   3  15   6        2.02       -1.48      4.13 o 
  -5  16   6        2.40        0.57      7.02 o 
  -4  16   6        8.68        5.61      3.38 o 
  -3  16   6        7.40        8.52      3.43 o 
  -2  16   6        1.15        1.78      3.24 o 
  -1  16   6       37.47       31.55      5.89 o 
   0  16   6        3.12        4.29      2.54 o 
   1  16   6       32.08       29.56      4.78 o 
   2  16   6        3.11        6.30      3.93 o 
  -4  17   6        0.07       -3.50      3.50 o 
  -3  17   6        0.01       -2.59      3.19 o 
  -2  17   6        4.30        8.02      4.15 o 
  -1  17   6        1.47       -0.59      4.76 o 
   0  17   6       11.27       11.02      2.94 o 
   1  17   6       13.85       13.74      6.71 o 
   2  17   6        0.09       -4.17      5.82 o 
  -4  18   6        1.54        0.10      3.59 o 
  -3  18   6        1.38        1.25      3.13 o 
  -2  18   6        0.76        6.15      3.38 o 
  -1  18   6       14.72       16.47      4.76 o 
   0  18   6        3.60        2.88      3.21 o 
   1  18   6        5.05        7.26      6.24 o 
  -3  19   6        0.42        2.31      3.77 o 
  -2  19   6        0.51       -0.47      3.67 o 
  -1  19   6        2.86        4.28      3.53 o 
   0  19   6        4.23        6.53      3.14 o 
   1  19   6        0.40        0.56      5.47 o 
  -2  20   6       14.20       17.46      6.29 o 
  -1  20   6        4.65        4.24      3.72 o 
  -7   1   7       10.65       16.25      4.16 o 
  -6   1   7       41.32       47.19      5.11 o 
  -5   1   7        2.76        6.60      3.59 o 
  -4   1   7       51.79       49.00      4.92 o 
  -3   1   7        6.92        7.98      3.05 o 
  -2   1   7       32.14       40.18      5.37 o 
  -1   1   7        0.00        0.55      2.29 o 
   0   1   7       43.55       37.60      2.81 o 
   1   1   7       15.31       17.29      3.53 o 
   2   1   7       51.80       61.41      5.23 o 
   3   1   7       33.83       36.85      4.44 o 
   4   1   7        1.64        4.57      6.95 o 
  -7   2   7        0.00        6.55      2.95 o 
  -6   2   7       11.55       11.21      3.63 o 
  -5   2   7       89.92       99.83      9.29 o 
  -4   2   7      159.96      166.40      7.03 o 
  -3   2   7       92.76       88.67      5.21 o 
  -2   2   7        5.03        1.07      2.90 o 
  -1   2   7       25.29       29.27      3.26 o 
   0   2   7        1.16        2.54      1.92 o 
   1   2   7       12.05       11.33      3.92 o 
   2   2   7       25.40       33.26     12.37 o 
   3   2   7        0.08       -0.34      5.14 o 
   4   2   7        0.57        4.55      3.81 o 
  -6   3   7       12.01       15.92      4.46 o 
  -5   3   7        1.69        3.31      5.09 o 
  -4   3   7        1.39        7.79      3.33 o 
  -3   3   7       40.40       39.53      4.55 o 
  -2   3   7        1.26        3.74      4.22 o 
  -1   3   7        0.03       -0.59      3.14 o 
   0   3   7       54.25       58.16      3.13 o 
   1   3   7       45.59       44.88     10.39 o 
   2   3   7       46.91       47.55      4.51 o 
   3   3   7       69.59       78.89      5.77 o 
   4   3   7        0.77       -3.89      3.89 o 
  -6   4   7       20.92       25.70      4.08 o 
  -5   4   7      101.67      103.55      7.09 o 
  -4   4   7       27.21       28.92      4.30 o 
  -3   4   7       64.07       53.67      4.51 o 
  -2   4   7       58.58       67.89      7.65 o 
  -1   4   7        0.01       -3.42      6.17 o 
   0   4   7       10.14        9.81      2.35 o 
   1   4   7        1.68       -1.14      3.05 o 
   2   4   7       65.56       68.22     11.33 o 
   3   4   7       43.42       45.97      5.32 o 
   4   4   7       26.17       19.72      4.79 o 
  -6   5   7        6.79       10.55      3.45 o 
  -5   5   7       21.92       18.22      4.31 o 
  -4   5   7      100.38      100.22      5.88 o 
  -3   5   7       30.37       34.71      3.71 o 
  -2   5   7       69.03       65.92      6.87 o 
  -1   5   7        0.50       -0.38      2.65 o 
   0   5   7        0.02        3.28      2.13 o 
   1   5   7        1.04        1.12      3.28 o 
   2   5   7        0.03       -1.44      3.29 o 
   3   5   7       27.69       26.03      5.04 o 
   4   5   7        6.43        7.07      4.17 o 
  -6   6   7        0.10        2.52      7.53 o 
  -5   6   7        7.64        9.72      3.50 o 
  -4   6   7        3.35        0.49      7.11 o 
  -3   6   7       30.16       28.71      4.58 o 
  -2   6   7       14.52       11.69      3.03 o 
  -1   6   7       34.62       29.15      5.49 o 
   0   6   7      169.74      165.43      5.11 o 
   1   6   7       24.56       16.34      3.73 o 
   2   6   7        0.62        0.17      4.01 o 
   3   6   7        0.00       -3.42      5.58 o 
   4   6   7       34.34       27.04      5.05 o 
  -6   7   7        3.63        8.12      3.60 o 
  -5   7   7        1.61        1.58      4.04 o 
  -4   7   7       20.46       15.09      3.82 o 
  -3   7   7        0.02        3.69      2.60 o 
  -2   7   7        8.90       11.44      2.87 o 
  -1   7   7        4.60        2.78      3.10 o 
   0   7   7       77.82       87.47      4.05 o 
   1   7   7        7.18        1.39      4.41 o 
   2   7   7        0.73       -1.31      3.33 o 
   3   7   7        3.59       -2.60      3.94 o 
   4   7   7        9.45       18.80      4.22 o 
  -6   8   7        1.01        5.18      4.04 o 
  -5   8   7       17.18       14.79      5.02 o 
  -4   8   7        4.86        4.50      3.36 o 
  -3   8   7        8.90        8.37      3.10 o 
  -2   8   7        0.27        1.99      4.79 o 
  -1   8   7        6.91        4.02      3.22 o 
   0   8   7      144.15      138.94      5.12 o 
   1   8   7        6.81        3.52      3.71 o 
   2   8   7        0.66        0.30      4.83 o 
   3   8   7        9.66        9.09      4.01 o 
  -6   9   7        5.60        6.36      3.72 o 
  -5   9   7        0.35        2.74      3.30 o 
  -4   9   7        1.32        1.97      3.68 o 
  -3   9   7        1.31       -1.20      8.17 o 
  -2   9   7        1.07        5.85      3.94 o 
  -1   9   7        0.18       -3.17      3.17 o 
   0   9   7       44.28       45.29      3.44 o 
   1   9   7      107.80       94.99      5.98 o 
   2   9   7        6.74        6.29      6.08 o 
   3   9   7        2.05        2.68      3.96 o 
  -6  10   7       10.73       10.29      4.46 o 
  -5  10   7       17.41       19.84      4.22 o 
  -4  10   7       18.84       27.32      4.88 o 
  -3  10   7        1.67       -0.19      2.99 o 
  -2  10   7       65.27       76.79      5.01 o 
  -1  10   7        1.45        0.62      7.65 o 
   0  10   7        1.71        0.52      2.66 o 
   1  10   7        0.24       -1.53      3.67 o 
   2  10   7        5.53        2.29      3.93 o 
   3  10   7        6.17       17.21     10.51 o 
  -5  11   7        4.45        5.16      3.56 o 
  -4  11   7        2.11        7.28      3.27 o 
  -3  11   7        3.02        2.15      5.61 o 
  -2  11   7       25.08       29.04      4.39 o 
  -1  11   7       38.24       41.46      4.19 o 
   0  11   7        3.16        1.15      3.97 o 
   1  11   7       54.36       52.91     15.25 o 
   2  11   7        7.90        2.49      4.25 o 
   3  11   7        5.95        4.58      3.88 o 
  -5  12   7        0.04        1.64      4.04 o 
  -4  12   7       17.04       18.48      3.94 o 
  -3  12   7       21.95       23.38      5.30 o 
  -2  12   7        6.42        1.99      3.55 o 
  -1  12   7        0.08        1.73      3.37 o 
   0  12   7       12.42        9.61      2.87 o 
   1  12   7        2.02        1.58      4.18 o 
   2  12   7       32.65       38.20      5.04 o 
  -5  13   7        0.39       -3.76      5.42 o 
  -4  13   7        0.01       -0.11      3.16 o 
  -3  13   7        8.81        8.60      3.42 o 
  -2  13   7       26.70       31.00      4.45 o 
  -1  13   7       63.87       74.80      5.92 o 
   0  13   7       12.01        6.50      3.25 o 
   1  13   7       24.17       28.16      4.38 o 
   2  13   7       18.07       26.63     10.77 o 
  -4  14   7       19.13       22.45      4.38 o 
  -3  14   7       14.50       12.95      4.19 o 
  -2  14   7        2.53        4.45      4.15 o 
  -1  14   7      122.50      140.61     12.53 o 
   0  14   7       44.32       39.56      4.06 o 
   1  14   7       26.78       28.42      4.75 o 
   2  14   7       18.30       17.57      4.43 o 
  -4  15   7       10.11       11.86      4.88 o 
  -3  15   7        6.47        9.09      3.75 o 
  -2  15   7       64.47       64.53      5.28 o 
  -1  15   7        0.18        1.03      3.89 o 
   0  15   7        0.75        1.90      2.62 o 
   1  15   7       63.00       64.76      5.68 o 
  -3  16   7        0.41        1.51      3.30 o 
  -2  16   7       39.81       35.31      5.44 o 
  -1  16   7       37.61       38.51      5.94 o 
   0  16   7        1.67        7.58      3.25 o 
   1  16   7        0.11       -4.33      4.33 o 
  -2  17   7       12.12       11.74      4.01 o 
  -1  17   7       15.19       21.22      4.46 o 
   0  17   7        4.69        5.99      2.85 o 
  -6   0   8       22.65       16.61      7.56 o 
  -5   0   8       10.60       15.25      6.10 o 
  -4   0   8       29.13       27.97      6.57 o 
  -3   0   8        0.00        9.29      3.52 o 
  -2   0   8       13.45        8.21      5.16 o 
  -1   0   8      112.08      112.72      8.31 o 
   0   0   8        7.01        3.78      3.68 o 
   1   0   8       15.07       13.23      5.63 o 
   2   0   8      100.25      121.30     10.61 o 
   3   0   8        0.02       -1.55      4.97 o 
  -6   1   8        1.16        6.62      7.27 o 
  -5   1   8        3.32        4.67      3.61 o 
  -4   1   8        0.88       -4.54      5.56 o 
  -3   1   8       29.79       25.36      4.22 o 
  -2   1   8        1.07        4.25      6.38 o 
  -1   1   8       10.91       15.46      3.17 o 
   0   1   8        4.88        3.44      2.50 o 
   1   1   8        6.63        4.85      7.30 o 
   2   1   8        8.78        9.89      4.03 o 
   3   1   8       32.53       39.35      5.06 o 
  -6   2   8       49.55       56.61      5.90 o 
  -5   2   8        6.47        2.32      3.83 o 
  -4   2   8       26.17       24.08      4.01 o 
  -3   2   8        0.07       -3.43      4.04 o 
  -2   2   8        5.41        7.47      2.89 o 
  -1   2   8       11.01       13.84      3.51 o 
   0   2   8       19.74       16.38      2.59 o 
   1   2   8        1.48        2.17      3.42 o 
   2   2   8       79.34       77.92     12.86 o 
   3   2   8        4.42        6.67      4.56 o 
  -5   3   8       23.08       22.88      4.68 o 
  -4   3   8        0.43       -0.33      3.35 o 
  -3   3   8       17.57       18.96      3.73 o 
  -2   3   8        7.28        6.44      3.09 o 
  -1   3   8       13.13       11.55      3.75 o 
   0   3   8        0.67       -1.82      2.42 o 
   1   3   8        1.57        1.78      5.58 o 
   2   3   8        8.54       11.38      6.22 o 
   3   3   8       90.91      109.19      7.61 o 
  -5   4   8        0.09        2.41      3.45 o 
  -4   4   8        8.02        4.97      3.63 o 
  -3   4   8        0.03        6.67      2.90 o 
  -2   4   8        1.19       -2.95      2.99 o 
  -1   4   8        8.59       15.60      3.48 o 
   0   4   8       78.21       76.93      4.01 o 
   1   4   8        8.36        9.29      4.74 o 
   2   4   8        2.56       10.76      4.04 o 
  -5   5   8        0.00       -3.82      3.82 o 
  -4   5   8        5.55        6.15      3.57 o 
  -3   5   8        8.29        7.75      3.35 o 
  -2   5   8        4.29        7.86      4.46 o 
  -1   5   8       40.59       52.44     10.42 o 
   0   5   8        8.19        7.51      2.41 o 
   1   5   8        0.01       -3.13      3.64 o 
   2   5   8        0.19        2.48      3.27 o 
  -5   6   8        6.17        7.22      3.98 o 
  -4   6   8        1.83        3.77      3.38 o 
  -3   6   8        1.95        4.40      3.02 o 
  -2   6   8        0.04        4.26      2.94 o 
  -1   6   8        6.63        9.04      7.56 o 
   0   6   8        3.74        3.26      2.82 o 
   1   6   8        3.47        1.35      4.86 o 
   2   6   8       12.18       16.29      3.86 o 
  -5   7   8       18.93       17.75      5.56 o 
  -4   7   8       11.05       13.23      5.19 o 
  -3   7   8        4.77        4.87      4.72 o 
  -2   7   8        1.18       -0.61      3.07 o 
  -1   7   8       55.85       50.95     10.32 o 
   0   7   8        0.47        0.70      4.47 o 
   1   7   8        6.03        6.82      3.67 o 
   2   7   8        1.69       -1.91      3.96 o 
  -5   8   8        0.11        0.26      3.78 o 
  -4   8   8        6.25       10.31      5.04 o 
  -3   8   8        2.51       -0.65      3.28 o 
  -2   8   8        0.29       -2.87      3.21 o 
  -1   8   8        0.02       -2.25      3.30 o 
   0   8   8       14.90       18.64      3.14 o 
   1   8   8        0.19        1.07      7.88 o 
   2   8   8        0.07        2.60      3.56 o 
  -5   9   8        5.23        7.56      4.69 o 
  -4   9   8        0.37       -0.51      4.90 o 
  -3   9   8        0.36       -1.20      5.40 o 
  -2   9   8        4.16        6.16      3.78 o 
  -1   9   8        0.08       -3.37      3.37 o 
   0   9   8        1.11        2.35      3.98 o 
   1   9   8        0.01        1.37      3.42 o 
   2   9   8        0.11        4.37      3.39 o 
  -4  10   8        3.32        7.75      3.04 o 
  -3  10   8        0.08       -1.99      3.31 o 
  -2  10   8       15.85       23.90      4.28 o 
  -1  10   8        2.25        1.14      5.87 o 
   0  10   8        0.70        3.62      2.55 o 
   1  10   8        0.06       -4.17      4.48 o 
  -4  11   8        0.02       -2.86      4.62 o 
  -3  11   8        5.14        4.39      8.35 o 
  -2  11   8        0.47        2.72      9.62 o 
  -1  11   8       26.43       37.37      4.59 o 
   0  11   8        1.71        0.53      3.04 o 
   1  11   8        2.46        4.67      3.85 o 
  -3  12   8        3.66        2.88      5.04 o 
  -2  12   8       11.47        8.33      4.37 o 
  -1  12   8       51.02       54.46      5.36 o 
   0  12   8        1.25       -0.02      2.76 o 
  -3  13   8        1.70        3.10      3.65 o 
  -2  13   8       72.81       86.12      7.60 o 
  -1  13   8        7.50       16.60      6.34 o 
   0  13   8        6.13        7.89      3.81 o 
  -2  14   8       28.61       34.01      5.66 o 
  -1  14   8        0.46        1.09      4.11 o 
  -4   1   9        3.85        2.42      3.55 o 
  -3   1   9        7.20       13.48      8.12 o 
  -2   1   9        6.13        8.68      3.60 o 
  -1   1   9       11.86       10.32      8.47 o 
   0   1   9        0.99        1.35      2.73 o 
   1   1   9       22.00       27.24      5.17 o 
  -4   2   9       11.17       12.90      3.89 o 
  -3   2   9        0.00       -3.81      3.81 o 
  -2   2   9        0.01       -0.38      5.82 o 
  -1   2   9        0.60       -1.72     10.21 o 
   0   2   9        0.23        3.95      2.55 o 
   1   2   9       17.67       23.66      4.88 o 
  -4   3   9        4.09        6.73      3.70 o 
  -3   3   9        2.35        1.97      3.71 o 
  -2   3   9        2.00       -0.19      3.97 o 
  -1   3   9        5.15        9.83      3.33 o 
   0   3   9        2.51        0.26      2.43 o 
  -4   4   9       18.97       14.66      4.04 o 
  -3   4   9       31.06       36.14      4.96 o 
  -2   4   9       28.25       30.43      4.56 o 
  -1   4   9        3.38        1.39      4.69 o 
   0   4   9        0.05       -1.84      2.65 o 
  -3   5   9       18.56       30.12      4.28 o 
  -2   5   9        2.01        1.43      4.20 o 
  -1   5   9        0.07        9.19      3.54 o 
   0   5   9        2.55        0.18      3.08 o 
  -3   6   9        0.35        2.50      5.89 o 
  -2   6   9        0.09       -0.95      6.55 o 
  -1   6   9        0.00       -2.94      3.63 o 
   0   6   9        0.01        0.09      2.76 o 
  -3   7   9        7.38        7.89      7.79 o 
  -2   7   9        0.14        4.79      7.91 o 
  -1   7   9        2.94        6.74      6.15 o 
  -2   8   9        0.66        1.92      3.89 o 
  -1   8   9        0.33       -3.58      7.56 o 
                                                 
